# Supplementary material for: 2-Methyl­propan-2-aminium 2-(meth­oxy­carbon­yl)benzoate
Source: Acta Crystallogr Sect E Struct Rep Online. 2011 Sep 30;67(Pt 10):o2705. doi: 10.1107/S1600536811037688 (PMC3201413; doi:10.1107/S1600536811037688)
Supplement: Supplementary file 1 [file e-67-o2705-sup1.cif]

##############################################################################
#                                                                            #
# This CIF contains the data in a paper accepted for publication in          #
# Acta Crystallographica Section E. It conforms to the requirements of       #
# Notes for Authors for Acta Crystallographica Section E, and has been       #
# peer reviewed under the auspices of the IUCr Commission on Journals.       #
#                                                                            #
# Full details of the Crystallographic Information File format               #
# are given in the paper "The Crystallographic Information File (CIF):       #
# a New Standard Archive File for Crystallography" by S. R. Hall, F. H.      #
# Allen and I. D. Brown [Acta Cryst. (1991), A47, 655-685].                  #
#                                                                            #
# The current version of the core CIF dictionary is obtainable from          #
# ftp://ftp.iucr.org/pub/cif_core.dic.                                       #
#                                                                            #
# Software is freely available for graphical display of the structure(s)     #
# in this CIF. For information consult the CIF software page                 #
# http://www.iucr.org/resources/cif/software.                                #
#                                                                            #
# This file may be used for bona fide research purposes within the           #
# scientific community so long as proper attribution is given to the journal # 
# article from which it was obtained.                                        #
#                                                                            #
##############################################################################
data_global
_audit_creation_method     SHELXL-97
_journal_data_validation_number     ?
_journal_date_recd_electronic     2011-08-11
_journal_date_accepted     2011-09-15
_journal_name_full     'Acta Crystallographica, Section E'
_journal_year     2011
_journal_volume     67
_journal_issue     10
_journal_page_first     o2705
_journal_page_last     o2705
_journal_paper_category     QO
_journal_coeditor_code     LH5313
_publ_contact_author_name     'Jian Li'
_publ_contact_author_address
;Department of Chemistry and Chemical Engineering, Weifang University
Weifang 261061
People's Republic of China
;
_publ_contact_author_email     ljwfu@163.com
_publ_contact_author_fax     '86536 878 5283'
_publ_contact_author_phone     '86536 887 7561'
_publ_section_title
;
2-Methylpropan-2-aminium 2-(methoxycarbonyl)benzoate
;
loop_
    _publ_author_name
    _publ_author_footnote
    _publ_author_address
    'Li, Jian' .
;
Department of Chemistry and Chemical Engineering,
Weifang University
Weifang 261061
People's Republic of China
;
data_I
_chemical_name_systematic
;
2-Methylpropan-2-aminium 2-(methoxycarbonyl)benzoate
;
_chemical_name_common     ?
_chemical_formula_moiety     'C4 H12 N +, C9 H7 O4 -'
_chemical_formula_sum     'C13 H19 N O4'
_chemical_formula_iupac     'C4 H12 N +, C9 H7 O4 -'
_chemical_formula_weight     253.29
_chemical_melting_point     ?
_symmetry_cell_setting     monoclinic
_symmetry_space_group_name_H-M     'P 21/m'
_symmetry_space_group_name_Hall     '-P 2yb'
loop_
    _symmetry_equiv_pos_as_xyz
    'x, y, z'
    '-x, y+1/2, -z'
    '-x, -y, -z'
    'x, -y-1/2, z'
_cell_length_a     9.2939(8)
_cell_length_b     7.0159(6)
_cell_length_c     10.5536(11)
_cell_angle_alpha     90.00
_cell_angle_beta     103.3220(10)
_cell_angle_gamma     90.00
_cell_volume     669.63(11)
_cell_formula_units_Z     2
_cell_measurement_reflns_used     1362
_cell_measurement_theta_min     2.636
_cell_measurement_theta_max     25.818
_cell_measurement_temperature     298(2)
_exptl_crystal_description     block
_exptl_crystal_colour     colorless
_exptl_crystal_size_max     0.49
_exptl_crystal_size_mid     0.43
_exptl_crystal_size_min     0.32
_exptl_crystal_density_diffrn     1.256
_exptl_crystal_density_meas     ?
_exptl_crystal_density_method     'not measured'
_exptl_crystal_F_000     272
_exptl_absorpt_coefficient_mu     0.093
_exptl_absorpt_correction_type     multi-scan
_exptl_absorpt_process_details     '(SADABS; Bruker, 1997)'
_exptl_absorpt_correction_T_min     0.9559
_exptl_absorpt_correction_T_max     0.9709
_exptl_special_details
;
;
_diffrn_ambient_temperature     298(2)
_diffrn_radiation_type     MoK\a
_diffrn_radiation_wavelength     0.71073
_diffrn_radiation_source     'fine-focus sealed tube'
_diffrn_radiation_monochromator     graphite
_diffrn_measurement_device_type     'Bruker SMART CCD'
_diffrn_measurement_method     '\f and \w'
_diffrn_detector_area_resol_mean     ?
_diffrn_reflns_number     4353
_diffrn_reflns_av_R_equivalents     0.0210
_diffrn_reflns_av_sigmaI/netI     0.0286
_diffrn_reflns_theta_min     2.64
_diffrn_reflns_theta_max     28.40
_diffrn_reflns_theta_full     25.00
_diffrn_measured_fraction_theta_max     0.987
_diffrn_measured_fraction_theta_full     0.998
_diffrn_reflns_limit_h_min     -12
_diffrn_reflns_limit_h_max     11
_diffrn_reflns_limit_k_min     -9
_diffrn_reflns_limit_k_max     9
_diffrn_reflns_limit_l_min     -6
_diffrn_reflns_limit_l_max     14
_diffrn_standards_number     ?
_diffrn_standards_interval_count     ?
_diffrn_standards_interval_time     ?
_diffrn_standards_decay_%     ?
_refine_special_details
;
 Refinement of F^2^ against ALL reflections.  The weighted R-factor wR and
 goodness of fit S are based on F^2^, conventional R-factors R are based
 on F, with F set to zero for negative F^2^. The threshold expression of
 F^2^ > 2sigma(F^2^) is used only for calculating R-factors(gt) etc. and is
 not relevant to the choice of reflections for refinement.  R-factors based
 on F^2^ are statistically about twice as large as those based on F, and R-
 factors based on ALL data will be even larger.
;
_reflns_number_total     1797
_reflns_number_gt     1137
_reflns_threshold_expression     I>2\s(I)
_refine_ls_structure_factor_coef     Fsqd
_refine_ls_matrix_type     full
_refine_ls_R_factor_all     0.0786
_refine_ls_R_factor_gt     0.0467
_refine_ls_wR_factor_gt     0.1155
_refine_ls_wR_factor_ref     0.1374
_refine_ls_goodness_of_fit_ref     1.026
_refine_ls_restrained_S_all     1.031
_refine_ls_number_reflns     1797
_refine_ls_number_parameters     152
_refine_ls_number_restraints     14
_refine_ls_hydrogen_treatment     mixed
_refine_ls_weighting_scheme     calc
_refine_ls_weighting_details
         'calc w=1/[\s^2^(Fo^2^)+(0.0609P)^2^+0.1129P] where P=(Fo^2^+2Fc^2^)/3'
_atom_sites_solution_hydrogens     geom
_atom_sites_solution_primary     direct
_atom_sites_solution_secondary     difmap
_refine_ls_shift/su_max     0.000
_refine_ls_shift/su_mean     0.000
_refine_diff_density_max     0.161
_refine_diff_density_min     -0.174
_refine_ls_extinction_method     none
_refine_ls_extinction_coef     ?
loop_
    _atom_type_symbol
    _atom_type_description
    _atom_type_scat_dispersion_real
    _atom_type_scat_dispersion_imag
    _atom_type_scat_source
    'C' 'C' 0.0033 0.0016
                         'International Tables Vol C Tables 4.2.6.8 and 6.1.1.4'
    'H' 'H' 0.0000 0.0000
                         'International Tables Vol C Tables 4.2.6.8 and 6.1.1.4'
    'N' 'N' 0.0061 0.0033
                         'International Tables Vol C Tables 4.2.6.8 and 6.1.1.4'
    'O' 'O' 0.0106 0.0060
                         'International Tables Vol C Tables 4.2.6.8 and 6.1.1.4'
_computing_data_collection     'SMART (Bruker, 1997)'
_computing_cell_refinement     'SAINT (Bruker, 1997)'
_computing_data_reduction     'SAINT (Bruker, 1997)'
_computing_structure_solution     'SHELXS97 (Sheldrick, 2008)'
_computing_structure_refinement     'SHELXL97 (Sheldrick, 2008)'
_computing_molecular_graphics
                             'SHELXTL (Sheldrick, 2008) and PLATON (Spek, 2009)'
_computing_publication_material     'SHELXTL (Sheldrick, 2008)'
loop_
    _atom_site_type_symbol
    _atom_site_label
    _atom_site_fract_x
    _atom_site_fract_y
    _atom_site_fract_z
    _atom_site_U_iso_or_equiv
    _atom_site_adp_type
    _atom_site_calc_flag
    _atom_site_refinement_flags
    _atom_site_occupancy
    _atom_site_symmetry_multiplicity
    _atom_site_disorder_assembly
    _atom_site_disorder_group
    O O1 0.8688(2) 0.2267(9) 0.39796(18) 0.0599(11) Uani d PD 0.50 1 A -1
    O O2 0.9747(2) 0.2711(10) 0.60624(19) 0.0596(10) Uani d PD 0.50 1 A -1
    O O3 0.8655(3) 0.1366(4) 0.8604(3) 0.0541(7) Uani d P 0.50 1 A -1
    O O4 0.8413(3) 0.4448(4) 0.8097(3) 0.0544(7) Uani d P 0.50 1 A -1
    C C1 0.8655(3) 0.2433(7) 0.5222(2) 0.0440(7) Uani d SD 0.50 1 A -1
    C C2 0.8117(3) 0.2730(9) 0.7889(2) 0.0366(9) Uani d PDU 0.50 1 A -1
    C C3 0.7136(3) 0.2236(5) 0.5430(2) 0.0470(9) Uani d PD 0.50 1 A -1
    C C4 0.6905(3) 0.2377(6) 0.6689(2) 0.0407(6) Uani d PD 0.50 1 A -1
    C C5 0.5479(3) 0.2184(7) 0.6863(3) 0.0574(13) Uani d PD 0.50 1 A -1
    H H5A 0.5315 0.2273 0.7698 0.069 Uiso calc PR 0.50 1 A -1
    C C6 0.4291(3) 0.1862(4) 0.5818(3) 0.0547(9) Uani d PD 0.50 1 A -1
    H H6A 0.3342 0.1727 0.5955 0.066 Uiso calc PR 0.50 1 A -1
    C C7 0.4520(4) 0.1743(4) 0.4584(3) 0.0566(9) Uani d PD 0.50 1 A -1
    H H7A 0.3725 0.1551 0.3879 0.068 Uiso calc PR 0.50 1 A -1
    C C8 0.5922(3) 0.1906(3) 0.4389(3) 0.0483(8) Uani d PD 0.50 1 A -1
    H H8A 0.6070 0.1797 0.3551 0.058 Uiso calc PR 0.50 1 A -1
    C C9 1.0136(3) 0.2437(12) 0.3673(3) 0.0716(11) Uani d SD 0.5 1 A -1
    H H9A 1.0025 0.2370 0.2747 0.107 Uiso calc PR 0.50 1 A -1
    H H9B 1.0762 0.1417 0.4083 0.107 Uiso calc PR 0.50 1 A -1
    H H9C 1.0573 0.3637 0.3989 0.107 Uiso calc PR 0.50 1 A -1
    N N1 0.87003(19) 0.7500 0.96516(19) 0.0428(5) Uani d S 1 2 . .
    C C10 0.7457(2) 0.7500 1.0343(2) 0.0417(5) Uani d S 1 2 . .
    C C11 0.76193(19) 0.5723(3) 1.11787(18) 0.0606(5) Uani d . 1 1 . .
    H H11A 0.7587 0.4617 1.0637 0.091 Uiso calc R 1 1 . .
    H H11B 0.6826 0.5666 1.1621 0.091 Uiso calc R 1 1 . .
    H H11C 0.8547 0.5761 1.1808 0.091 Uiso calc R 1 1 . .
    C C12 0.6025(2) 0.7500 0.9300(2) 0.0601(7) Uani d S 1 2 . .
    H H12A 0.5986 0.8615 0.8766 0.090 Uiso calc PR 0.50 1 . .
    H H12B 0.5200 0.7504 0.9706 0.090 Uiso calc SR 1 2 . .
    H H12C 0.5983 0.6381 0.8769 0.090 Uiso calc PR 0.50 1 . .
    H H2N 0.8597(18) 0.643(2) 0.9127(18) 0.060(5) Uiso d . 1 1 . .
    H H1N 0.960(3) 0.7500 1.024(3) 0.060(7) Uiso d S 1 2 . .
loop_
    _atom_site_aniso_label
    _atom_site_aniso_U_11
    _atom_site_aniso_U_22
    _atom_site_aniso_U_33
    _atom_site_aniso_U_12
    _atom_site_aniso_U_13
    _atom_site_aniso_U_23
    O1 0.0603(11) 0.080(3) 0.0415(9) -0.011(2) 0.0155(8) -0.014(2)
    O2 0.0444(9) 0.088(3) 0.0444(9) -0.012(2) 0.0060(7) -0.006(2)
    O3 0.0524(14) 0.0535(17) 0.0458(16) -0.0050(13) -0.0106(12) 0.0165(13)
    O4 0.0625(17) 0.0448(16) 0.0515(17) -0.0075(12) 0.0042(13) -0.0091(12)
    C1 0.0504(12) 0.0467(15) 0.0338(12) 0.006(5) 0.0073(10) -0.014(4)
    C2 0.0340(9) 0.042(2) 0.0338(10) 0.0011(13) 0.0088(8) 0.0018(14)
    C3 0.0417(12) 0.059(3) 0.0369(12) 0.0012(18) 0.0015(9) -0.0022(19)
    C4 0.0364(10) 0.0458(15) 0.0364(11) 0.005(3) 0.0014(8) 0.001(3)
    C5 0.0396(12) 0.086(4) 0.0453(13) -0.001(2) 0.0064(10) 0.001(2)
    C6 0.0357(14) 0.056(2) 0.068(2) -0.0041(11) 0.0018(14) -0.0015(14)
    C7 0.0465(16) 0.059(2) 0.0528(18) -0.0036(13) -0.0126(14) -0.0040(14)
    C8 0.0556(17) 0.046(2) 0.0366(14) -0.0011(12) -0.0028(12) -0.0038(11)
    C9 0.0723(18) 0.086(3) 0.0611(19) -0.015(5) 0.0253(15) 0.032(5)
    N1 0.0340(9) 0.0543(12) 0.0378(10) 0.000 0.0037(7) 0.000
    C10 0.0327(10) 0.0499(12) 0.0418(11) 0.000 0.0069(8) 0.000
    C11 0.0581(10) 0.0617(11) 0.0619(10) -0.0050(8) 0.0137(8) 0.0120(9)
    C12 0.0361(11) 0.0756(17) 0.0636(15) 0.000 0.0010(11) 0.000
_geom_special_details
;
 All esds (except the esd in the dihedral angle between two l.s. planes)
 are estimated using the full covariance matrix.  The cell esds are taken
 into account individually in the estimation of esds in distances, angles
 and torsion angles; correlations between esds in cell parameters are only
 used when they are defined by crystal symmetry.  An approximate (isotropic)
 treatment of cell esds is used for estimating esds involving l.s. planes.
;
loop_
    _geom_bond_atom_site_label_1
    _geom_bond_atom_site_label_2
    _geom_bond_site_symmetry_2
    _geom_bond_distance
    _geom_bond_publ_flag
    O1 C1 . 1.323(3) ?
    O1 C9 . 1.460(3) ?
    O2 C1 . 1.200(3) ?
    O3 C2 . 1.249(6) ?
    O4 C2 . 1.244(7) ?
    C1 C3 . 1.484(4) ?
    C2 C4 . 1.509(3) ?
    C3 C4 . 1.397(4) ?
    C3 C8 . 1.400(4) ?
    C4 C5 . 1.386(4) ?
    C5 C6 . 1.388(4) ?
    C5 H5A . 0.9300 ?
    C6 C7 . 1.370(5) ?
    C6 H6A . 0.9300 ?
    C7 C8 . 1.369(5) ?
    C7 H7A . 0.9300 ?
    C8 H8A . 0.9300 ?
    C9 H9A . 0.9600 ?
    C9 H9B . 0.9600 ?
    C9 H9C . 0.9600 ?
    N1 C10 . 1.501(3) ?
    N1 H2N . 0.925(18) ?
    N1 H1N . 0.92(3) ?
    C10 C11 4_575 1.515(2) ?
    C10 C11 . 1.515(2) ?
    C10 C12 . 1.519(3) ?
    C11 H11A . 0.9600 ?
    C11 H11B . 0.9600 ?
    C11 H11C . 0.9600 ?
    C12 H12A . 0.9600 ?
    C12 H12B . 0.9600 ?
    C12 H12C . 0.9600 ?
loop_
    _geom_angle_atom_site_label_1
    _geom_angle_atom_site_label_2
    _geom_angle_atom_site_label_3
    _geom_angle_site_symmetry_1
    _geom_angle_site_symmetry_3
    _geom_angle
    _geom_angle_publ_flag
    C1 O1 C9 . . 116.4(2) ?
    O2 C1 O1 . . 122.5(2) ?
    O2 C1 C3 . . 125.3(2) ?
    O1 C1 C3 . . 112.2(2) ?
    O4 C2 O3 . . 126.5(4) ?
    O4 C2 C4 . . 113.5(3) ?
    O3 C2 C4 . . 119.9(3) ?
    C4 C3 C8 . . 119.0(3) ?
    C4 C3 C1 . . 119.6(2) ?
    C8 C3 C1 . . 121.4(2) ?
    C5 C4 C3 . . 118.7(2) ?
    C5 C4 C2 . . 117.2(2) ?
    C3 C4 C2 . . 124.1(2) ?
    C4 C5 C6 . . 121.4(3) ?
    C4 C5 H5A . . 119.3 ?
    C6 C5 H5A . . 119.3 ?
    C7 C6 C5 . . 119.7(3) ?
    C7 C6 H6A . . 120.1 ?
    C5 C6 H6A . . 120.1 ?
    C8 C7 C6 . . 120.0(3) ?
    C8 C7 H7A . . 120.0 ?
    C6 C7 H7A . . 120.0 ?
    C7 C8 C3 . . 121.2(3) ?
    C7 C8 H8A . . 119.4 ?
    C3 C8 H8A . . 119.4 ?
    O1 C9 H9A . . 109.5 ?
    O1 C9 H9B . . 109.5 ?
    H9A C9 H9B . . 109.5 ?
    O1 C9 H9C . . 109.5 ?
    H9A C9 H9C . . 109.5 ?
    H9B C9 H9C . . 109.5 ?
    C10 N1 H2N . . 107.8(11) ?
    C10 N1 H1N . . 110.8(15) ?
    H2N N1 H1N . . 110.9(13) ?
    N1 C10 C11 . 4_575 107.38(11) ?
    N1 C10 C11 . . 107.38(11) ?
    C11 C10 C11 4_575 . 110.77(19) ?
    N1 C10 C12 . . 106.99(18) ?
    C11 C10 C12 4_575 . 112.01(11) ?
    C11 C10 C12 . . 112.01(11) ?
    C10 C11 H11A . . 109.5 ?
    C10 C11 H11B . . 109.5 ?
    H11A C11 H11B . . 109.5 ?
    C10 C11 H11C . . 109.5 ?
    H11A C11 H11C . . 109.5 ?
    H11B C11 H11C . . 109.5 ?
    C10 C12 H12A . . 109.5 ?
    C10 C12 H12B . . 109.5 ?
    H12A C12 H12B . . 109.5 ?
    C10 C12 H12C . . 109.5 ?
    H12A C12 H12C . . 109.5 ?
    H12B C12 H12C . . 109.5 ?
loop_
    _geom_hbond_atom_site_label_D
    _geom_hbond_atom_site_label_H
    _geom_hbond_atom_site_label_A
    _geom_hbond_site_symmetry_A
    _geom_hbond_distance_DH
    _geom_hbond_distance_HA
    _geom_hbond_distance_DA
    _geom_hbond_angle_DHA
    N1 H2N O4 . 0.925(18) 1.749(19) 2.674(3) 178.3(17)
    N1 H2N O3 4_565 0.925(18) 2.042(18) 2.926(3) 159.4(16)
    N1 H1N O3 3_767 0.92(3) 1.96(2) 2.825(3) 156.1(3)
    N1 H1N O3 2_757 0.92(3) 1.96(2) 2.825(3) 156.1(3)
_iucr_refine_instructions_details
;
TITL I         P2(1)/m      R = 0.05
CELL  0.71073    9.2939    7.0159   10.5536    90.000   103.322    90.000
ZERR  2           0.0008    0.0006    0.0011     0.000     0.001     0.000
LATT   1
SYMM             - X ,    0.50000 + Y ,            - Z
SFAC  C  H  N  O
UNIT    26   38   2   8
TEMP    25
L.S. 5
FMAP 2
PLAN  20
EQIV $1 x, -y+1/2, z
EQIV $2 -x+2, -y+1, -z+2
EQIV $3 -x+2, y+1/2, -z+2
HTAB N1 O4
HTAB N1 O3_$1
HTAB N1 O3_$2
HTAB N1 O3_$3
HTAB
ACTA 50
SIZE 0.49, 0.43, 0.32
TEMP 25
ISOR 0.002 C2
BOND $H
FLAT 0.005 C1 C3 C4 C5 C6 C7 C8 C9 O1 O2 C2
WGHT    0.060900    0.112900
FVAR       1.08393
PART -1
O1    4    0.868775    0.226652    0.397963    10.50000    0.06030    0.07975 =
         0.04151   -0.01379    0.01546   -0.01139
O2    4    0.974723    0.271103    0.606239    10.50000    0.04436    0.08780 =
         0.04444   -0.00641    0.00603   -0.01194
O3    4    0.865513    0.136576    0.860387    10.50000    0.05241    0.05354 =
         0.04579    0.01648   -0.01063   -0.00495
O4    4    0.841268    0.444758    0.809661    10.50000    0.06253    0.04477 =
         0.05146   -0.00913    0.00421   -0.00750
C1    1    0.865469    0.243290    0.522172    10.50000    0.05035    0.04666 =
         0.03380   -0.01439    0.00732    0.00582
C2    1    0.811737    0.272994    0.788923    10.50000    0.03402    0.04248 =
         0.03376    0.00182    0.00882    0.00113
C3    1    0.713562    0.223601    0.542972    10.50000    0.04167    0.05871 =
         0.03687   -0.00222    0.00146    0.00116
C4    1    0.690504    0.237655    0.668884    10.50000    0.03641    0.04577 =
         0.03644    0.00090    0.00145    0.00454
C5    1    0.547883    0.218411    0.686298    10.50000    0.03957    0.08574 =
         0.04533    0.00108    0.00644   -0.00094
AFIX  43
H5A   2    0.531488    0.227308    0.769764    10.50000   -1.20000
AFIX   0
C6    1    0.429056    0.186152    0.581826    10.50000    0.03570    0.05602 =
         0.06762   -0.00152    0.00182   -0.00409
AFIX  43
H6A   2    0.334249    0.172659    0.595517    10.50000   -1.20000
AFIX   0
C7    1    0.452021    0.174269    0.458423    10.50000    0.04651    0.05880 =
         0.05276   -0.00396   -0.01257   -0.00363
AFIX  43
H7A   2    0.372476    0.155090    0.387909    10.50000   -1.20000
AFIX   0
C8    1    0.592174    0.190644    0.438947    10.50000    0.05557    0.04620 =
         0.03660   -0.00382   -0.00284   -0.00115
AFIX  43
H8A   2    0.607005    0.179671    0.355062    10.50000   -1.20000
AFIX   0
C9    1    1.013608    0.243728    0.367335    10.50000    0.07234    0.08622 =
         0.06113    0.03211    0.02533   -0.01499
AFIX 133
H9A   2    1.002532    0.237016    0.274730    10.50000   -1.50000
H9B   2    1.076217    0.141721    0.408277    10.50000   -1.50000
H9C   2    1.057316    0.363676    0.398857    10.50000   -1.50000
AFIX   0
PART 0
N1    3    0.870029    0.750000    0.965155    10.50000    0.03403    0.05432 =
         0.03781    0.00000    0.00371    0.00000
C10   1    0.745733    0.750000    1.034251    10.50000    0.03266    0.04988 =
         0.04181    0.00000    0.00691    0.00000
C11   1    0.761926    0.572338    1.117867    11.00000    0.05808    0.06171 =
         0.06193    0.01204    0.01367   -0.00498
AFIX 133
H11A  2    0.758747    0.461725    1.063745    11.00000   -1.50000
H11B  2    0.682572    0.566589    1.162061    11.00000   -1.50000
H11C  2    0.854723    0.576089    1.180795    11.00000   -1.50000
AFIX   0
C12   1    0.602485    0.750000    0.929991    10.50000    0.03609    0.07557 =
         0.06363    0.00000    0.00101    0.00000
AFIX 133
H12A  2    0.598573    0.861547    0.876621    10.50000   -1.50000
H12B  2    0.520038    0.750351    0.970555    10.50000   -1.50000
H12C  2    0.598327    0.638102    0.876915    10.50000   -1.50000
AFIX   0
H2N   2    0.859731    0.643045    0.912652    11.00000    0.05978
H1N   2    0.959802    0.750000    1.023699    10.50000    0.06008
HKLF 4
REM  I         P2(1)/m      R = 0.05
REM R1 =  0.0467 for   1137 Fo > 4sig(Fo)  and  0.0786 for all   1797 data
REM    152 parameters refined using     14 restraints
END
WGHT      0.0625      0.1060
REM Highest difference peak  0.161,  deepest hole -0.174,  1-sigma level  0.036
Q1    1   0.7569  0.2500  0.7193  10.50000  0.05    0.16
Q2    1   0.6789  0.7500  0.9885  10.50000  0.05    0.16
Q3    1   0.9092  0.0451  0.8968  11.00000  0.05    0.15
Q4    1   0.7810  0.2078  0.5371  11.00000  0.05    0.15
Q5    1   0.6457  0.2500  0.4979  10.50000  0.05    0.14
Q6    1   0.7112  0.2000  0.5929  11.00000  0.05    0.13
Q7    1   0.6206  0.2010  0.6813  11.00000  0.05    0.13
Q8    1   1.1052  0.2500  0.4558  10.50000  0.05    0.13
Q9    1   0.7833  0.2500  0.3328  10.50000  0.05    0.13
Q10   1   1.0264  0.1068  0.2963  11.00000  0.05    0.12
Q11   1   0.7507  0.8299  1.0686  11.00000  0.05    0.12
Q12   1   0.4917  0.2500  0.6245  10.50000  0.05    0.11
Q13   1   0.8490  0.5765  1.2098  11.00000  0.05    0.11
Q14   1   0.9665  0.2500  0.6988  10.50000  0.05    0.10
Q15   1   0.7858  0.0853  0.8614  11.00000  0.05    0.10
Q16   1   0.6862  0.4764  1.0968  11.00000  0.05    0.10
Q17   1   0.5411  0.1892  0.7375  11.00000  0.05    0.09
Q18   1   0.9980  0.3678  0.6601  11.00000  0.05    0.09
Q19   1   0.9196  0.4973  0.7133  11.00000  0.05    0.09
Q20   1   0.5914  0.2500  0.3624  10.50000  0.05    0.09
;
