# Supplementary material for: 2-Methyl­propan-2-aminium 2-(meth­oxy­carbon­yl)benzoate
Source: Acta Crystallogr Sect E Struct Rep Online. 2011 Sep 30;67(Pt 10):o2705. doi: 10.1107/S1600536811037688 (PMC3201413; doi:10.1107/S1600536811037688)
Supplement: Supplementary file 2 [file e-67-o2705-Isup2.hkl]

# 
# h,k,l, Fc-squared, Fo-squared, sigma(Fo-squared) and status flag 
# 
data_I
_shelx_title ' I         P2(1)/m      R = 0.05' 
_shelx_refln_list_code          4 
_shelx_F_calc_maximum       97.11 
_exptl_crystal_F_000       272.00 
_reflns_d_resolution_high  0.7471 
 
loop_ 
 _symmetry_equiv_pos_as_xyz 
 'x, y, z' 
 '-x, y+1/2, -z' 
 '-x, -y, -z' 
 'x, -y-1/2, z' 
 
_cell_length_a     9.2939 
_cell_length_b     7.0159 
_cell_length_c    10.5536 
_cell_angle_alpha  90.000 
_cell_angle_beta  103.322 
_cell_angle_gamma  90.000 
 
_shelx_F_squared_multiplier     1.000 
 
loop_ 
 _refln_index_h 
 _refln_index_k 
 _refln_index_l 
 _refln_F_squared_calc 
 _refln_F_squared_meas 
 _refln_F_squared_sigma 
 _refln_observed_status 
   2   0   0       71.61       72.87      0.98 o 
   3   0   0      824.62      814.70      6.17 o 
   4   0   0      127.02      120.55      1.23 o 
   5   0   0       42.10       34.11      0.68 o 
   6   0   0        0.00       -0.23      0.25 o 
   7   0   0      588.99      556.48      6.79 o 
   8   0   0       34.77       37.28      1.63 o 
   9   0   0        8.50        9.48      1.16 o 
  10   0   0        7.81        4.84      1.66 o 
  11   0   0        8.94        8.15      2.26 o 
  12   0   0        2.77        3.10      2.01 o 
   1   1   0      377.97      420.66      3.13 o 
   2   1   0      706.23      746.92      7.73 o 
   3   1   0       13.96       12.36      0.35 o 
   4   1   0       23.31       22.65      0.52 o 
   5   1   0      228.28      234.96      2.17 o 
   6   1   0       56.35       52.22      0.83 o 
   7   1   0      123.27      122.31      1.43 o 
   8   1   0       20.50       17.61      0.71 o 
   9   1   0        3.04        2.41      0.59 o 
  10   1   0        0.01       -0.62      0.62 o 
  11   1   0       14.61       19.94      2.16 o 
  12   1   0        0.08       -0.32      1.74 o 
   0   2   0     9429.88     8419.24     88.28 o 
   1   2   0        8.38        6.28      0.82 o 
   2   2   0      550.02      532.20      3.04 o 
   3   2   0       15.93       14.35      0.55 o 
   4   2   0       37.92       36.97      0.71 o 
   5   2   0        0.09       -0.05      0.23 o 
   6   2   0        0.51       -0.12      0.27 o 
   7   2   0      258.18      247.40      2.52 o 
   8   2   0        1.88        2.38      0.51 o 
   9   2   0        2.09        2.54      0.58 o 
  10   2   0        1.80        2.45      0.65 o 
  11   2   0        0.89        0.87      0.90 o 
   1   3   0      227.63      219.88      2.07 o 
   2   3   0        6.70        9.25      0.31 o 
   3   3   0       73.84       78.11      1.16 o 
   4   3   0       21.25       20.40      0.58 o 
   5   3   0       33.37       34.34      0.81 o 
   6   3   0        0.13       -0.27      0.27 o 
   7   3   0       35.07       34.22      0.94 o 
   8   3   0        3.71        2.65      0.59 o 
   9   3   0        3.52        3.85      1.04 o 
  10   3   0        0.43        0.24      0.63 o 
  11   3   0        3.96        3.46      1.01 o 
   0   4   0      933.41      996.51      9.79 o 
   1   4   0       56.61       53.67      1.07 o 
   2   4   0        2.74        5.15      0.62 o 
   3   4   0        6.24        5.37      0.40 o 
   4   4   0        4.60        3.85      0.47 o 
   5   4   0        1.54        0.66      0.36 o 
   6   4   0        8.23        9.26      0.72 o 
   7   4   0       39.18       39.08      1.55 o 
   8   4   0        1.54        1.42      0.69 o 
   9   4   0        0.47        0.67      0.87 o 
  10   4   0        2.19        2.43      1.09 o 
   1   5   0        5.83        4.97      0.54 o 
   2   5   0        1.35        1.14      0.38 o 
   3   5   0        7.05        7.38      0.71 o 
   4   5   0        2.01        1.09      0.48 o 
   5   5   0        7.18        5.32      0.62 o 
   6   5   0       12.49       12.32      1.05 o 
   7   5   0       74.72       79.59      2.09 o 
   8   5   0        0.61        0.60      0.69 o 
   9   5   0        6.44        6.45      1.05 o 
  10   5   0        0.94        1.44      1.15 o 
   0   6   0      187.02      186.44      4.70 o 
   1   6   0       58.97       65.03      1.42 o 
   2   6   0       54.98       56.23      1.33 o 
   3   6   0        0.39       -0.49      0.49 o 
   4   6   0        2.90        2.11      0.64 o 
   5   6   0        1.18        0.76      0.77 o 
   6   6   0        2.21        2.35      0.96 o 
   7   6   0        4.40        3.92      1.58 o 
   8   6   0       11.81       15.07      1.87 o 
   9   6   0        0.11       -0.51      0.90 o 
   1   7   0        0.02       -0.43      0.43 o 
   2   7   0        0.05        0.38      0.64 o 
   3   7   0        0.31       -0.13      0.57 o 
   4   7   0        0.05       -0.65      0.65 o 
   5   7   0        0.02        0.18      0.79 o 
   6   7   0        4.72        2.22      0.98 o 
   7   7   0        8.34        7.88      1.39 o 
   0   8   0        2.32        0.70      0.84 o 
   1   8   0        9.89       10.39      1.10 o 
   2   8   0        1.35        0.08      0.65 o 
   3   8   0        0.31       -0.13      0.82 o 
   4   8   0        0.70        0.49      1.37 o 
   5   8   0        5.16        3.59      1.09 o 
   6   8   0        2.24        2.27      1.60 o 
   1   9   0        1.15        0.62      1.04 o 
   2   9   0        0.87        1.08      1.03 o 
   3   9   0        0.24       -0.81      0.91 o 
 -12   0   1        5.92        8.36      2.35 o 
 -11   0   1        2.03        2.24      1.48 o 
 -10   0   1        7.45        9.22      1.92 o 
  -9   0   1        7.66        6.04      0.98 o 
  -8   0   1      186.96      183.88      3.42 o 
  -7   0   1       18.20       20.15      3.26 o 
  -6   0   1       89.72       88.72      1.18 o 
  -5   0   1       54.40       46.05      1.40 o 
  -4   0   1       60.78       58.58      0.77 o 
  -3   0   1        8.48        8.10      0.33 o 
  -2   0   1     1183.10     1100.18     17.50 o 
  -1   0   1     1222.60     1145.07     14.83 o 
   1   0   1       82.13       94.51      1.28 o 
   2   0   1     3830.76     3652.83     47.40 o 
   3   0   1     1591.99     1670.51     22.70 o 
   4   0   1        0.35        0.37      0.19 o 
   5   0   1       67.89       60.40      1.58 o 
   6   0   1        0.02        0.14      0.43 o 
   7   0   1      434.31      409.06      5.88 o 
   8   0   1       18.12       17.14      2.03 o 
   9   0   1        7.17        7.28      1.14 o 
  10   0   1        0.53        0.78      0.85 o 
  11   0   1       20.52       24.09      3.31 o 
 -12   1   1        6.26        9.09      1.71 o 
 -11   1   1       13.20       16.01      2.50 o 
 -10   1   1        1.60        2.53      0.98 o 
  -9   1   1       36.09       34.06      1.08 o 
  -8   1   1        2.91        1.97      0.42 o 
  -7   1   1       50.18       51.72      0.88 o 
  -6   1   1        2.12        1.14      0.38 o 
  -5   1   1       16.85       17.21      0.51 o 
  -4   1   1      344.20      382.18      2.80 o 
  -3   1   1       31.99       39.97      0.63 o 
  -2   1   1       75.22       91.97      1.25 o 
  -1   1   1     2479.75     2374.83     53.51 o 
   0   1   1     1174.46     1194.92      8.65 o 
   1   1   1     2870.86     2666.60     19.67 o 
   2   1   1      673.20      611.29      3.79 o 
   3   1   1      100.81       89.99      1.02 o 
   4   1   1        2.26        3.32      0.67 o 
   5   1   1        0.00        0.38      0.29 o 
   6   1   1       72.03       70.32      1.01 o 
   7   1   1      114.25      115.98      1.64 o 
   8   1   1      152.23      144.03      2.29 o 
   9   1   1        9.53        8.47      0.83 o 
  10   1   1        8.95       10.62      1.33 o 
  11   1   1        2.49        3.44      1.04 o 
 -12   2   1        1.89        2.32      1.88 o 
 -11   2   1        7.68       10.54      1.95 o 
 -10   2   1        0.72       -0.28      0.54 o 
  -9   2   1       11.85       12.16      0.88 o 
  -8   2   1        5.31        6.33      0.78 o 
  -7   2   1        2.90        2.56      0.40 o 
  -6   2   1        1.56        1.75      0.32 o 
  -5   2   1       66.45       70.38      1.03 o 
  -4   2   1        7.22        5.16      0.34 o 
  -3   2   1       80.04       80.31      0.94 o 
  -2   2   1      215.00      222.41      1.51 o 
  -1   2   1      132.18      129.22      1.22 o 
   0   2   1     1859.69     2012.35     12.13 o 
   1   2   1      461.42      473.87      3.91 o 
   2   2   1        0.35        1.66      0.66 o 
   3   2   1        0.96        1.75      0.23 o 
   4   2   1       81.86       77.21      1.09 o 
   5   2   1       83.45       78.55      1.19 o 
   6   2   1       24.60       19.87      0.70 o 
   7   2   1      152.06      152.11      1.74 o 
   8   2   1       17.18       17.85      0.81 o 
   9   2   1        4.20        6.54      0.75 o 
  10   2   1        0.32        0.21      0.73 o 
  11   2   1        6.61        9.26      1.29 o 
 -11   3   1       15.64       24.19      1.39 o 
 -10   3   1       10.00       12.58      1.00 o 
  -9   3   1       14.68       15.17      1.21 o 
  -8   3   1        0.01       -0.33      0.42 o 
  -7   3   1       20.12       18.13      0.81 o 
  -6   3   1       75.39       71.38      1.19 o 
  -5   3   1       73.03       71.64      1.11 o 
  -4   3   1      132.71      146.53      1.55 o 
  -3   3   1      530.58      528.91      3.22 o 
  -2   3   1      278.34      289.33      1.98 o 
  -1   3   1      144.04      160.34      1.57 o 
   0   3   1       88.12       86.47      1.17 o 
   1   3   1     1270.52     1342.81      8.62 o 
   2   3   1       48.21       45.66      0.70 o 
   3   3   1       10.68        5.47      0.31 o 
   4   3   1       36.57       40.12      0.94 o 
   5   3   1       32.76       32.45      0.81 o 
   6   3   1      109.88      106.47      1.58 o 
   7   3   1        1.44        1.72      0.47 o 
   8   3   1      166.91      172.01      2.61 o 
   9   3   1        9.66       10.02      0.92 o 
  10   3   1        0.02       -0.62      0.74 o 
  11   3   1        0.01       -0.42      0.82 o 
 -11   4   1        3.08        3.31      1.12 o 
 -10   4   1        0.60        0.06      0.87 o 
  -9   4   1        9.15        9.41      1.05 o 
  -8   4   1        0.84       -0.11      0.55 o 
  -7   4   1        0.24       -0.16      0.48 o 
  -6   4   1        7.18        6.38      1.14 o 
  -5   4   1       41.78       41.88      1.04 o 
  -4   4   1        0.39        0.11      0.25 o 
  -3   4   1       22.04       21.67      0.51 o 
  -2   4   1       51.69       52.86      0.75 o 
  -1   4   1       22.22       19.55      0.70 o 
   0   4   1       69.29       77.22      1.08 o 
   1   4   1      208.58      214.73      2.27 o 
   2   4   1       12.55       12.90      0.64 o 
   3   4   1        0.64        0.87      0.31 o 
   4   4   1        0.27       -0.06      0.35 o 
   5   4   1        0.21       -0.19      0.32 o 
   6   4   1       51.68       49.40      1.30 o 
   7   4   1       70.67       71.44      1.62 o 
   8   4   1        0.16       -0.03      0.63 o 
   9   4   1        1.24        0.80      1.49 o 
  10   4   1        0.07       -0.56      0.85 o 
 -10   5   1        5.25        5.75      1.34 o 
  -9   5   1        9.02        7.01      1.01 o 
  -8   5   1        1.21        1.90      0.74 o 
  -7   5   1       14.69       17.32      1.33 o 
  -6   5   1       21.73       23.37      1.13 o 
  -5   5   1        6.40        6.14      1.19 o 
  -4   5   1       12.57       13.33      2.16 o 
  -3   5   1        1.32        1.10      0.47 o 
  -2   5   1        5.49        4.34      0.49 o 
  -1   5   1      177.07      177.94      2.19 o 
   0   5   1       71.80       67.31      1.31 o 
   1   5   1      241.22      251.12      2.72 o 
   2   5   1       87.56       89.32      1.51 o 
   3   5   1       11.73       12.77      0.85 o 
   4   5   1       19.22       18.31      0.93 o 
   5   5   1        0.00       -0.46      0.46 o 
   6   5   1       54.08       53.30      1.61 o 
   7   5   1        4.91        5.35      2.69 o 
   8   5   1       16.80       18.31      1.49 o 
   9   5   1       12.84       15.40      1.58 o 
  -9   6   1        2.02        2.50      1.03 o 
  -8   6   1        4.05        3.33      1.05 o 
  -7   6   1        3.07        2.79      0.97 o 
  -6   6   1       27.98       28.92      1.64 o 
  -5   6   1        1.66        1.24      0.78 o 
  -4   6   1        0.47        0.02      0.67 o 
  -3   6   1        0.00       -0.36      0.48 o 
  -2   6   1        6.01        7.23      0.70 o 
  -1   6   1       15.12       18.51      0.86 o 
   0   6   1       24.51       26.87      1.01 o 
   1   6   1       48.89       48.80      1.26 o 
   2   6   1        0.01       -0.49      0.50 o 
   3   6   1       21.38       18.54      1.01 o 
   4   6   1        0.95        0.18      0.53 o 
   5   6   1       15.40       18.32      1.09 o 
   6   6   1       21.12       28.76      1.68 o 
   7   6   1        7.58        6.85      1.23 o 
   8   6   1        0.64        2.15      1.04 o 
  -8   7   1        0.21       -0.86      0.95 o 
  -7   7   1        0.63        0.70      0.93 o 
  -6   7   1       12.25       13.48      1.58 o 
  -5   7   1        0.61       -0.13      0.87 o 
  -4   7   1        0.09       -0.19      0.73 o 
  -3   7   1        4.55        4.32      1.61 o 
  -2   7   1        0.01       -0.51      0.51 o 
  -1   7   1       16.66       16.20      0.89 o 
   0   7   1        0.87       -0.12      0.49 o 
   1   7   1       33.68       29.52      1.09 o 
   2   7   1        5.48        6.25      0.87 o 
   3   7   1        0.04       -0.55      0.55 o 
   4   7   1        3.95        2.72      0.77 o 
   5   7   1        1.65        2.23      0.92 o 
   6   7   1        9.33       10.12      1.42 o 
   7   7   1        0.03       -0.91      0.91 o 
  -6   8   1        3.84        2.43      1.16 o 
  -5   8   1        1.78        0.74      1.41 o 
  -4   8   1        1.05       -0.81      0.87 o 
  -3   8   1        0.14        0.13      0.87 o 
  -2   8   1        0.33       -0.47      0.83 o 
  -1   8   1        0.36        0.62      0.75 o 
   0   8   1        2.43        1.35      0.66 o 
   1   8   1       17.52       18.00      1.19 o 
   2   8   1        5.22        3.80      0.89 o 
   3   8   1        0.42       -0.81      0.81 o 
   4   8   1        1.72        1.64      0.97 o 
   5   8   1        0.06       -0.85      0.85 o 
  -3   9   1        0.10       -0.96      0.96 o 
  -2   9   1        0.01       -0.92      0.92 o 
  -1   9   1        1.10        0.20      0.94 o 
   0   9   1        0.32       -0.74      1.33 o 
   1   9   1        0.72        0.24      0.81 o 
   2   9   1        0.62        0.58      0.97 o 
   3   9   1        0.14       -0.08      1.90 o 
 -12   0   2        1.72        3.33      1.89 o 
 -11   0   2       12.37        9.35      2.22 o 
 -10   0   2        3.52        2.55      1.37 o 
  -9   0   2       10.92       10.31      1.78 o 
  -8   0   2      190.19      184.05      3.30 o 
  -7   0   2        0.04       -0.25      0.29 o 
  -6   0   2      508.00      515.01      3.74 o 
  -5   0   2     1491.64     1585.01     24.98 o 
  -4   0   2     1009.24     1053.37      9.68 o 
  -3   0   2     1941.72     2008.37     17.33 o 
  -2   0   2      617.76      656.24      9.19 o 
  -1   0   2       51.12       46.96      1.35 o 
   0   0   2     1720.01     1621.39     19.24 o 
   1   0   2       71.21       90.67      1.91 o 
   2   0   2      246.50      275.73      4.44 o 
   3   0   2      946.28     1018.66      9.83 o 
   4   0   2      401.11      422.53      7.52 o 
   5   0   2      623.95      609.64     12.91 o 
   6   0   2       29.05       28.30      1.32 o 
   7   0   2      221.45      211.35      3.95 o 
   8   0   2        5.96        5.96      1.54 o 
   9   0   2       10.01       12.02      1.54 o 
  10   0   2        2.71        2.07      0.99 o 
  11   0   2        2.20        2.30      1.22 o 
 -12   1   2        3.76        4.37      1.36 o 
 -11   1   2        0.38        0.70      0.97 o 
 -10   1   2        4.53        5.85      1.18 o 
  -9   1   2        0.29       -0.27      0.45 o 
  -8   1   2       13.22       12.00      0.91 o 
  -7   1   2        0.08       -0.26      0.26 o 
  -6   1   2        5.93        7.16      0.43 o 
  -5   1   2       41.18       56.73      0.84 o 
  -4   1   2      446.79      478.03      3.16 o 
  -3   1   2      239.88      254.42      2.50 o 
  -2   1   2      281.37      293.29      2.67 o 
  -1   1   2     2139.28     2026.11     24.84 o 
   0   1   2       80.55       81.12      1.97 o 
   1   1   2        9.38       10.71      0.87 o 
   2   1   2       91.63       88.86      1.51 o 
   3   1   2      654.24      701.97      3.98 o 
   4   1   2       59.79       62.49      0.97 o 
   5   1   2       13.78       15.08      0.58 o 
   6   1   2       10.42        9.36      0.66 o 
   7   1   2       18.59       20.82      0.93 o 
   8   1   2       58.30       54.54      1.47 o 
   9   1   2        0.12       -0.47      0.50 o 
  10   1   2        4.61        4.54      0.84 o 
  11   1   2        2.82        1.21      0.89 o 
 -12   2   2        2.00        2.08      1.74 o 
 -11   2   2       12.52       17.16      1.88 o 
 -10   2   2        1.29        1.87      0.93 o 
  -9   2   2       11.13       12.21      2.73 o 
  -8   2   2       35.11       33.64      1.05 o 
  -7   2   2        2.75        2.26      0.43 o 
  -6   2   2       14.22       12.96      0.52 o 
  -5   2   2      132.88      146.10      1.51 o 
  -4   2   2      796.63      819.76      5.88 o 
  -3   2   2        5.04        5.37      0.57 o 
  -2   2   2        4.76        4.60      0.26 o 
  -1   2   2      342.70      351.92      2.62 o 
   0   2   2     1395.55     1418.38      8.84 o 
   1   2   2       15.03       10.28      0.44 o 
   2   2   2       25.76       25.80      0.70 o 
   3   2   2      139.52      140.44      1.63 o 
   4   2   2        6.36        7.68      0.52 o 
   5   2   2       14.17       13.97      0.58 o 
   6   2   2       26.97       23.32      0.67 o 
   7   2   2      353.76      356.58      2.97 o 
   8   2   2       57.02       56.33      1.30 o 
   9   2   2        0.03       -0.40      0.53 o 
  10   2   2        7.69        7.39      1.17 o 
  11   2   2        1.59        2.81      1.28 o 
 -11   3   2        4.45        3.99      1.30 o 
 -10   3   2        0.24       -0.59      0.59 o 
  -9   3   2        2.96        1.97      0.71 o 
  -8   3   2        7.13        8.24      0.72 o 
  -7   3   2       10.70        9.32      0.72 o 
  -6   3   2        5.69        5.89      0.70 o 
  -5   3   2       43.23       47.38      0.88 o 
  -4   3   2       24.70       26.23      0.62 o 
  -3   3   2        2.14        2.20      0.26 o 
  -2   3   2        0.17        0.86      0.94 o 
  -1   3   2       28.38       33.23      1.09 o 
   0   3   2      700.68      736.85      6.13 o 
   1   3   2       13.76       18.93      0.68 o 
   2   3   2      187.11      203.22      2.45 o 
   3   3   2        0.23       -0.18      0.30 o 
   4   3   2        3.31        3.34      0.40 o 
   5   3   2       10.07       10.86      0.57 o 
   6   3   2        0.25        0.04      0.37 o 
   7   3   2        9.20       10.83      0.86 o 
   8   3   2        2.11        2.21      0.50 o 
   9   3   2        0.02       -0.38      0.62 o 
  10   3   2        0.06        0.33      0.76 o 
 -11   4   2        6.54        4.20      2.13 o 
 -10   4   2        6.70        6.63      1.28 o 
  -9   4   2        3.84        3.91      0.81 o 
  -8   4   2       30.41       28.71      1.26 o 
  -7   4   2        0.82        0.37      0.53 o 
  -6   4   2        1.21        0.40      0.47 o 
  -5   4   2       44.45       44.12      1.07 o 
  -4   4   2      115.04      118.23      1.54 o 
  -3   4   2        0.13       -0.17      0.21 o 
  -2   4   2        6.33        6.63      0.51 o 
  -1   4   2       11.53       11.38      0.49 o 
   0   4   2       97.43      111.65      1.56 o 
   1   4   2       73.90       87.69      1.36 o 
   2   4   2       11.53       12.12      0.56 o 
   3   4   2        2.13        2.95      0.53 o 
   4   4   2        3.40        2.68      0.53 o 
   5   4   2        0.93        0.61      0.45 o 
   6   4   2       34.78       37.79      1.31 o 
   7   4   2       47.86       50.49      1.57 o 
   8   4   2       54.32       58.67      3.02 o 
   9   4   2        0.25       -0.27      1.33 o 
  10   4   2        0.04       -0.57      1.01 o 
 -10   5   2        3.10        1.49      1.26 o 
  -9   5   2        0.00       -0.52      0.67 o 
  -8   5   2        1.71        2.66      1.19 o 
  -7   5   2        8.15        7.48      1.12 o 
  -6   5   2        0.73        0.18      0.67 o 
  -5   5   2        7.69        7.03      1.01 o 
  -4   5   2        1.85        2.25      0.74 o 
  -3   5   2       31.61       33.08      0.91 o 
  -2   5   2       11.01       10.94      0.63 o 
  -1   5   2       75.54       73.01      1.53 o 
   0   5   2        0.15       -0.10      0.35 o 
   1   5   2       11.07       11.01      0.69 o 
   2   5   2       38.40       32.40      0.93 o 
   3   5   2        3.14        2.24      0.65 o 
   4   5   2       33.78       31.98      1.19 o 
   5   5   2       18.88       18.08      1.09 o 
   6   5   2        6.37        6.42      0.84 o 
   7   5   2        2.78        2.16      0.89 o 
   8   5   2        0.36       -0.78      0.78 o 
   9   5   2        0.10       -0.58      1.13 o 
  -9   6   2        0.72        0.22      0.90 o 
  -8   6   2       14.14       15.37      1.59 o 
  -7   6   2        2.32        2.88      1.01 o 
  -6   6   2        1.67        2.57      0.89 o 
  -5   6   2       39.31       35.70      1.77 o 
  -4   6   2        7.91        8.01      1.16 o 
  -3   6   2        9.96        9.01      1.16 o 
  -2   6   2        0.01       -0.20      0.43 o 
  -1   6   2        0.12       -0.41      0.41 o 
   0   6   2        0.87        0.49      0.47 o 
   1   6   2       60.47       53.70      1.47 o 
   2   6   2       21.27       19.92      1.04 o 
   3   6   2        6.98        7.42      0.85 o 
   4   6   2        0.98        0.05      0.59 o 
   5   6   2        2.52        2.30      0.70 o 
   6   6   2        1.48        1.58      0.89 o 
   7   6   2        0.30       -0.54      0.73 o 
   8   6   2       17.31       19.70      1.78 o 
  -8   7   2        0.41       -0.92      0.92 o 
  -7   7   2        3.25        3.46      1.12 o 
  -6   7   2        0.07       -0.86      0.86 o 
  -5   7   2        0.30       -0.30      0.75 o 
  -4   7   2        5.03        5.84      1.15 o 
  -3   7   2        1.93        2.57      0.97 o 
  -2   7   2        0.58        0.30      0.77 o 
  -1   7   2        6.27        4.29      0.68 o 
   0   7   2        3.47        2.74      0.63 o 
   1   7   2        0.04        0.14      0.50 o 
   2   7   2        0.62       -0.31      0.57 o 
   3   7   2        0.11        1.23      0.68 o 
   4   7   2        0.12       -0.54      0.65 o 
   5   7   2        0.03       -0.78      0.78 o 
   6   7   2        2.57        2.03      1.00 o 
   7   7   2        0.69        1.36      0.98 o 
  -6   8   2        0.49        0.58      1.04 o 
  -5   8   2        1.55       -0.08      1.39 o 
  -4   8   2        2.08        1.37      1.30 o 
  -3   8   2        3.44        5.49      1.24 o 
  -2   8   2        0.15       -0.87      0.87 o 
  -1   8   2        6.45        7.37      1.27 o 
   0   8   2        1.14        0.62      0.58 o 
   1   8   2        5.63        1.94      0.97 o 
   2   8   2        8.52        5.66      0.92 o 
   3   8   2        0.45       -0.29      0.69 o 
   4   8   2        0.17       -0.14      0.89 o 
   5   8   2        0.58        0.83      1.02 o 
  -3   9   2        1.03        0.17      1.94 o 
  -2   9   2        0.10       -0.62      0.93 o 
  -1   9   2        3.30        3.04      1.21 o 
   0   9   2        0.57        0.36      0.93 o 
   1   9   2        0.26       -0.29      0.96 o 
   2   9   2        0.56       -0.64      0.78 o 
 -12   0   3        0.87       -0.18      1.46 o 
 -11   0   3       19.83       22.78      2.49 o 
 -10   0   3        0.32        2.71      1.34 o 
  -9   0   3       31.91       26.76      2.26 o 
  -8   0   3       35.12       32.16      2.25 o 
  -7   0   3       20.14       18.84      0.68 o 
  -6   0   3        0.94        1.22      0.74 o 
  -5   0   3       48.53       50.80      1.19 o 
  -4   0   3     1076.98     1171.23     10.67 o 
  -3   0   3     2330.69     2342.77     20.32 o 
  -2   0   3      752.34      770.53      7.20 o 
  -1   0   3      410.07      412.39      4.99 o 
   0   0   3      139.13      124.06      2.34 o 
   1   0   3      180.89      194.96      3.46 o 
   2   0   3      305.27      314.05      5.21 o 
   3   0   3      107.07      117.22      2.95 o 
   4   0   3       14.80       14.15      1.17 o 
   5   0   3        2.37        2.62      0.63 o 
   6   0   3        0.23       -0.46      0.67 o 
   7   0   3       14.71       15.30      1.54 o 
   8   0   3        8.69        9.06      1.25 o 
   9   0   3        0.59        0.28      1.08 o 
  10   0   3        0.26       -0.44      0.85 o 
  11   0   3       18.47       22.45      2.69 o 
 -12   1   3        2.78        1.91      1.20 o 
 -11   1   3        0.15       -0.18      0.91 o 
 -10   1   3        9.63        7.92      1.31 o 
  -9   1   3        8.43       10.39      1.29 o 
  -8   1   3       35.76       29.82      1.13 o 
  -7   1   3       57.16       51.70      1.12 o 
  -6   1   3       16.11       18.58      0.72 o 
  -5   1   3      220.88      234.84      2.15 o 
  -4   1   3      404.09      423.61      3.67 o 
  -3   1   3      411.35      416.37      3.76 o 
  -2   1   3      291.68      289.01      2.79 o 
  -1   1   3      714.39      736.22      6.65 o 
   0   1   3      242.88      220.29      3.26 o 
   1   1   3       61.27       53.64      1.46 o 
   2   1   3     1012.86     1057.61      7.46 o 
   3   1   3      219.95      238.16      2.49 o 
   4   1   3      431.55      453.06      4.08 o 
   5   1   3       48.24       44.62      1.12 o 
   6   1   3        0.00       -0.36      0.37 o 
   7   1   3       51.61       40.66      1.30 o 
   8   1   3       21.29       17.75      1.07 o 
   9   1   3        3.24        2.51      0.69 o 
  10   1   3        3.03        3.58      0.83 o 
  11   1   3        0.00        0.69      1.52 o 
 -12   2   3        0.86        0.54      1.17 o 
 -11   2   3        1.04        2.11      1.14 o 
 -10   2   3        0.51       -0.19      0.83 o 
  -9   2   3       38.43       34.57      1.80 o 
  -8   2   3       44.49       44.15      1.19 o 
  -7   2   3       18.42       18.87      0.77 o 
  -6   2   3       26.72       26.78      0.82 o 
  -5   2   3        4.89        4.07      0.78 o 
  -4   2   3      160.87      178.76      2.25 o 
  -3   2   3        6.86        7.28      0.48 o 
  -2   2   3       28.13       24.81      0.49 o 
  -1   2   3      264.79      273.07      2.25 o 
   0   2   3      896.33      944.20     14.76 o 
   1   2   3        5.34        5.16      1.26 o 
   2   2   3        9.52       12.54      0.55 o 
   3   2   3       16.40       17.56      0.69 o 
   4   2   3        7.99        9.67      0.50 o 
   5   2   3        3.64        3.29      0.44 o 
   6   2   3        0.01       -0.39      0.42 o 
   7   2   3        6.47        4.79      0.65 o 
   8   2   3        0.01       -0.56      0.56 o 
   9   2   3        1.86        0.91      0.74 o 
  10   2   3        5.59        6.10      1.04 o 
 -11   3   3        1.35       -0.02      1.38 o 
 -10   3   3        0.89        0.36      0.88 o 
  -9   3   3        0.25        0.04      0.57 o 
  -8   3   3        2.50        2.94      0.58 o 
  -7   3   3       36.89       35.88      1.07 o 
  -6   3   3       22.39       21.47      0.80 o 
  -5   3   3        2.68        1.31      0.35 o 
  -4   3   3       43.33       42.22      0.74 o 
  -3   3   3        6.17        4.04      0.39 o 
  -2   3   3       29.87       24.81      0.58 o 
  -1   3   3      144.00      138.51      1.76 o 
   0   3   3      121.03      131.79      1.86 o 
   1   3   3       27.70       33.52      0.90 o 
   2   3   3        0.80        0.13      0.31 o 
   3   3   3      257.56      265.41      3.11 o 
   4   3   3       53.62       51.31      1.30 o 
   5   3   3       37.78       33.03      1.13 o 
   6   3   3        0.32       -0.38      0.38 o 
   7   3   3       49.81       53.75      1.22 o 
   8   3   3        3.09        1.78      1.39 o 
   9   3   3        6.39        7.28      0.94 o 
  10   3   3        0.35       -0.38      1.40 o 
 -11   4   3        0.07       -0.92      1.52 o 
 -10   4   3        0.00       -0.21      0.85 o 
  -9   4   3        8.50        9.60      1.01 o 
  -8   4   3       30.71       29.72      1.27 o 
  -7   4   3        9.98        8.74      0.74 o 
  -6   4   3        1.91        1.24      0.43 o 
  -5   4   3        0.05       -0.31      0.31 o 
  -4   4   3       39.44       37.49      0.96 o 
  -3   4   3       11.14       11.51      0.54 o 
  -2   4   3        6.43        7.10      0.41 o 
  -1   4   3        0.03        0.90      0.49 o 
   0   4   3      254.78      264.32      2.64 o 
   1   4   3       34.53       32.23      1.19 o 
   2   4   3       45.56       40.29      2.35 o 
   3   4   3        0.23        0.23      0.38 o 
   4   4   3       14.32       14.57      0.83 o 
   5   4   3       16.29       15.04      0.88 o 
   6   4   3        3.78        3.48      0.70 o 
   7   4   3       18.62       17.93      1.29 o 
   8   4   3        0.22        0.08      0.54 o 
   9   4   3        3.21        4.31      1.09 o 
 -10   5   3        3.74        4.06      1.55 o 
  -9   5   3        3.73        2.43      2.03 o 
  -8   5   3        7.47        6.21      1.12 o 
  -7   5   3        7.20        7.09      1.15 o 
  -6   5   3       17.37       17.79      1.26 o 
  -5   5   3        5.07        6.55      1.04 o 
  -4   5   3       20.64       17.86      1.22 o 
  -3   5   3       44.42       40.68      1.65 o 
  -2   5   3        9.14        9.84      0.64 o 
  -1   5   3        1.78        1.30      0.39 o 
   0   5   3        5.72        5.76      0.56 o 
   1   5   3       27.20       25.11      0.83 o 
   2   5   3       33.63       30.04      0.92 o 
   3   5   3       18.45       15.75      0.89 o 
   4   5   3      121.28      117.78      3.35 o 
   5   5   3        0.16       -0.46      0.46 o 
   6   5   3        3.71        3.75      0.72 o 
   7   5   3        0.70        0.55      0.68 o 
   8   5   3        0.43       -0.48      1.19 o 
   9   5   3        0.60        1.51      1.27 o 
  -9   6   3        0.07       -0.23      0.86 o 
  -8   6   3        4.80        4.86      1.15 o 
  -7   6   3        2.52        2.90      0.99 o 
  -6   6   3        0.01       -0.07      0.81 o 
  -5   6   3        3.56        2.40      0.92 o 
  -4   6   3        3.47        2.71      0.88 o 
  -3   6   3       58.12       64.80      3.12 o 
  -2   6   3        0.00       -0.17      0.57 o 
  -1   6   3       12.50       12.40      0.99 o 
   0   6   3        8.04        8.29      0.72 o 
   1   6   3        0.30        0.53      0.45 o 
   2   6   3       31.98       32.27      1.27 o 
   3   6   3        4.35        4.05      0.71 o 
   4   6   3        0.22        0.20      0.56 o 
   5   6   3        0.04        0.13      0.64 o 
   6   6   3        0.19        0.04      0.62 o 
   7   6   3        5.10        4.69      1.20 o 
   8   6   3        3.25        2.34      1.04 o 
  -8   7   3        0.15        0.29      1.00 o 
  -7   7   3        1.96        1.54      1.02 o 
  -6   7   3        2.64        2.41      1.15 o 
  -5   7   3        0.19       -0.76      0.76 o 
  -4   7   3        0.13       -0.72      0.72 o 
  -3   7   3        2.47        2.08      0.92 o 
  -2   7   3        2.89        2.69      1.68 o 
  -1   7   3        0.80        0.41      0.61 o 
   0   7   3        0.04       -0.19      0.48 o 
   1   7   3        2.90        3.10      0.75 o 
   2   7   3        6.18        4.61      0.79 o 
   3   7   3        0.11       -0.45      0.59 o 
   4   7   3        4.83        4.38      0.87 o 
   5   7   3        0.65        1.26      0.75 o 
   6   7   3        0.63        0.02      0.92 o 
  -6   8   3        0.20       -0.61      0.91 o 
  -5   8   3        0.06       -0.94      0.98 o 
  -4   8   3        0.01       -0.94      0.97 o 
  -3   8   3        5.97        8.86      1.56 o 
  -2   8   3        1.04        1.14      1.04 o 
  -1   8   3        2.31        4.98      0.94 o 
   0   8   3        8.79       10.56      1.08 o 
   1   8   3        7.00        3.26      1.00 o 
   2   8   3        0.60        0.12      0.76 o 
   3   8   3        1.73        1.62      0.80 o 
   4   8   3        4.18        5.54      1.00 o 
   5   8   3        0.32        0.42      1.44 o 
  -2   9   3        3.99        4.95      1.32 o 
  -1   9   3        1.88        1.60      1.04 o 
   0   9   3        0.05       -0.33      0.91 o 
   1   9   3        2.73        3.59      1.30 o 
 -12   0   4        8.49       11.01      2.42 o 
 -11   0   4       11.94       15.29      2.45 o 
 -10   0   4       18.39       14.96      2.21 o 
  -9   0   4       47.42       38.98      2.65 o 
  -8   0   4       21.54       23.97      2.00 o 
  -7   0   4       45.63       48.03      2.53 o 
  -6   0   4       40.11       40.15      2.15 o 
  -5   0   4      119.34      134.35      2.05 o 
  -4   0   4       25.24       22.37      0.71 o 
  -3   0   4      178.32      203.93      2.57 o 
  -2   0   4      941.52      952.24      8.90 o 
  -1   0   4      521.46      531.58      5.48 o 
   0   0   4      947.30      999.30     12.71 o 
   1   0   4       82.13       77.12      2.14 o 
   2   0   4      232.57      216.48      4.30 o 
   3   0   4      721.65      862.35     12.23 o 
   4   0   4        0.01       -0.49      0.49 o 
   5   0   4        9.49        7.69      1.17 o 
   6   0   4        1.81        2.06      0.92 o 
   7   0   4        4.87        2.19      1.10 o 
   8   0   4        6.17        7.25      1.61 o 
   9   0   4        2.55        2.03      1.41 o 
  10   0   4       13.29       17.42      2.33 o 
 -12   1   4        0.06       -0.22      1.30 o 
 -11   1   4        1.85        2.26      1.07 o 
 -10   1   4        0.37        0.41      0.77 o 
  -9   1   4       58.80       51.01      2.14 o 
  -8   1   4        0.11        0.07      0.60 o 
  -7   1   4       11.13       10.31      0.64 o 
  -6   1   4      152.92      171.40      2.37 o 
  -5   1   4      102.09      107.46      1.70 o 
  -4   1   4      201.35      197.50      2.37 o 
  -3   1   4      191.93      191.80      2.80 o 
  -2   1   4      263.70      280.67      2.31 o 
  -1   1   4      247.23      237.07      2.10 o 
   0   1   4      153.32      159.20      2.87 o 
   1   1   4      451.05      479.97     11.29 o 
   2   1   4       82.70       93.98      1.83 o 
   3   1   4       19.11       20.30      1.24 o 
   4   1   4       12.63       10.97      0.83 o 
   5   1   4        2.51        2.50      0.59 o 
   6   1   4        1.31        1.11      0.64 o 
   7   1   4        7.93        8.52      1.08 o 
   8   1   4       10.71        9.53      1.55 o 
   9   1   4        1.59        0.50      0.82 o 
  10   1   4       18.63       21.67      1.91 o 
 -12   2   4        7.67       10.52      1.71 o 
 -11   2   4        0.05       -0.17      0.90 o 
 -10   2   4        1.59        1.16      0.88 o 
  -9   2   4        2.26        0.97      0.78 o 
  -8   2   4        6.36        5.43      0.65 o 
  -7   2   4       28.53       29.11      0.93 o 
  -6   2   4      141.14      144.69      1.95 o 
  -5   2   4      117.16      127.27      1.99 o 
  -4   2   4       45.57       47.21      1.11 o 
  -3   2   4       10.80        9.31      0.55 o 
  -2   2   4      526.37      568.50      4.17 o 
  -1   2   4        3.90        3.54      0.25 o 
   0   2   4        1.20        2.08      0.25 o 
   1   2   4      250.77      257.75      2.52 o 
   2   2   4      162.49      163.62      3.10 o 
   3   2   4      574.07      588.99      5.13 o 
   4   2   4       68.85       65.00      1.37 o 
   5   2   4        4.23        4.04      0.56 o 
   6   2   4        0.94        0.10      0.45 o 
   7   2   4        0.01       -0.61      0.61 o 
   8   2   4        0.00       -0.23      0.71 o 
   9   2   4        1.29        1.96      1.04 o 
  10   2   4       16.04       20.58      1.87 o 
 -11   3   4        0.57       -0.55      0.97 o 
 -10   3   4        0.34        1.28      0.90 o 
  -9   3   4       22.60       19.68      1.50 o 
  -8   3   4        4.53        3.11      0.60 o 
  -7   3   4        4.66        3.13      0.55 o 
  -6   3   4        1.46        1.07      0.42 o 
  -5   3   4        0.54        0.47      0.33 o 
  -4   3   4        3.51        4.28      0.51 o 
  -3   3   4       77.11       74.64      1.02 o 
  -2   3   4        3.51        6.50      1.66 o 
  -1   3   4       46.59       46.01      0.85 o 
   0   3   4        6.54        9.95      0.51 o 
   1   3   4      127.14      127.70      2.29 o 
   2   3   4       22.32       15.61      0.91 o 
   3   3   4        0.55        0.15      0.44 o 
   4   3   4        7.26        8.28      1.26 o 
   5   3   4       67.31       68.40      4.26 o 
   6   3   4        0.01       -0.43      0.43 o 
   7   3   4        6.10        7.11      0.82 o 
   8   3   4        0.43       -0.35      0.64 o 
   9   3   4        2.23        0.59      0.91 o 
  10   3   4       14.34       20.88      2.66 o 
 -11   4   4        0.36       -1.54      1.54 o 
 -10   4   4        0.02       -1.00      1.43 o 
  -9   4   4        0.80        0.36      0.61 o 
  -8   4   4        2.23        1.65      0.55 o 
  -7   4   4        0.01       -0.38      0.38 o 
  -6   4   4       45.03       47.63      1.24 o 
  -5   4   4       45.76       45.75      1.15 o 
  -4   4   4       28.90       26.95      0.85 o 
  -3   4   4        1.00        1.03      0.35 o 
  -2   4   4      143.03      149.39      2.06 o 
  -1   4   4        0.27        0.08      0.34 o 
   0   4   4       46.77       44.60      2.12 o 
   1   4   4        0.95        0.59      0.38 o 
   2   4   4       30.34       30.25      1.63 o 
   3   4   4      271.04      274.46      3.83 o 
   4   4   4       14.91       13.47      0.91 o 
   5   4   4        0.12       -0.43      0.43 o 
   6   4   4        3.12        3.08      0.75 o 
   7   4   4        2.98        4.12      0.78 o 
   8   4   4        6.68        6.45      0.98 o 
   9   4   4        0.09        0.22      0.80 o 
 -10   5   4        0.80        0.34      1.24 o 
  -9   5   4        2.46        1.69      0.92 o 
  -8   5   4        0.06       -0.40      0.78 o 
  -7   5   4        2.01        1.29      0.86 o 
  -6   5   4       10.63        9.74      1.22 o 
  -5   5   4        8.10        9.78      1.16 o 
  -4   5   4       59.32       60.10      2.07 o 
  -3   5   4       31.51       33.70      1.56 o 
  -2   5   4       15.11       14.12      1.15 o 
  -1   5   4       34.67       33.41      1.10 o 
   0   5   4       35.80       39.41      1.24 o 
   1   5   4        0.01        0.18      0.37 o 
   2   5   4        0.92        0.39      0.56 o 
   3   5   4       10.25        8.64      0.85 o 
   4   5   4        1.30        0.89      0.56 o 
   5   5   4       10.74       12.64      1.04 o 
   6   5   4        4.06        4.60      0.83 o 
   7   5   4        2.25        3.62      0.99 o 
   8   5   4        0.83        0.64      0.84 o 
  -9   6   4        0.93        0.84      1.01 o 
  -8   6   4        0.80       -0.35      0.92 o 
  -7   6   4        3.03        3.47      1.10 o 
  -6   6   4        1.82        1.89      0.96 o 
  -5   6   4        9.42        9.21      1.24 o 
  -4   6   4        7.79        7.96      1.58 o 
  -3   6   4        2.84        2.61      1.48 o 
  -2   6   4        7.47        6.74      1.07 o 
  -1   6   4        2.03        1.42      0.99 o 
   0   6   4        0.03       -0.40      0.40 o 
   1   6   4        5.47        4.21      0.63 o 
   2   6   4        0.33       -0.15      0.54 o 
   3   6   4       21.64       21.28      1.21 o 
   4   6   4       22.92       24.08      1.22 o 
   5   6   4        0.58       -0.11      0.61 o 
   6   6   4        1.84        0.45      0.69 o 
   7   6   4        0.01        0.41      0.77 o 
  -8   7   4        0.75       -0.17      1.46 o 
  -7   7   4        0.57        0.07      1.23 o 
  -6   7   4        0.04        0.15      0.98 o 
  -5   7   4        0.81       -0.16      0.89 o 
  -4   7   4        6.02        6.38      1.22 o 
  -3   7   4        1.07       -0.18      0.77 o 
  -2   7   4        2.68        3.20      0.99 o 
  -1   7   4        0.66        0.78      0.80 o 
   0   7   4        3.13        3.23      0.89 o 
   1   7   4        0.90        0.13      0.61 o 
   2   7   4        3.30        6.43      1.12 o 
   3   7   4        1.79        1.78      0.74 o 
   4   7   4        1.74        1.15      0.71 o 
   5   7   4        0.73        0.90      0.78 o 
   6   7   4        0.90        1.42      0.87 o 
  -5   8   4        1.45        1.12      1.13 o 
  -4   8   4        0.71        0.04      1.31 o 
  -3   8   4        2.62        2.07      1.08 o 
  -2   8   4        1.22        0.09      0.87 o 
  -1   8   4        0.06       -0.41      0.90 o 
   0   8   4        1.65        0.29      0.95 o 
   1   8   4        0.04       -0.55      0.87 o 
   2   8   4        6.06        8.02      1.05 o 
   3   8   4        0.57       -0.22      0.73 o 
   4   8   4        0.00        0.31      0.79 o 
 -12   0   5        0.01       -0.13      1.52 o 
 -11   0   5        7.23        5.69      1.79 o 
 -10   0   5        0.20       -0.41      1.02 o 
  -9   0   5        1.35        2.89      1.28 o 
  -8   0   5        2.76        3.62      1.23 o 
  -7   0   5        5.22        5.28      1.44 o 
  -6   0   5       47.82       49.93      2.45 o 
  -5   0   5       17.68       12.21      1.26 o 
  -4   0   5       79.77       77.75      1.45 o 
  -3   0   5       43.92       50.37      1.69 o 
  -2   0   5      199.92      199.80      2.73 o 
  -1   0   5      642.49      607.04      6.40 o 
   0   0   5      287.68      264.41      4.62 o 
   1   0   5      356.76      343.38      5.86 o 
   2   0   5       30.67       26.67      1.47 o 
   3   0   5        0.03       -0.54      0.54 o 
   4   0   5        4.60        3.62      0.95 o 
   5   0   5       36.68       32.99      2.05 o 
   6   0   5       42.12       45.71      2.51 o 
   7   0   5       11.49       12.19      1.79 o 
   8   0   5        2.39        2.40      1.29 o 
   9   0   5        3.15        4.42      1.57 o 
  10   0   5        3.28        7.21      2.06 o 
 -12   1   5        0.87        2.37      1.18 o 
 -11   1   5        1.35        1.77      1.04 o 
 -10   1   5        0.20       -0.05      0.75 o 
  -9   1   5        3.05        1.94      0.83 o 
  -8   1   5        3.53        2.55      0.83 o 
  -7   1   5        3.25        0.95      0.72 o 
  -6   1   5      100.60      100.70      1.77 o 
  -5   1   5       14.98       15.62      0.71 o 
  -4   1   5      274.43      304.32      3.82 o 
  -3   1   5       58.23       58.82      1.22 o 
  -2   1   5      239.14      273.77      3.49 o 
  -1   1   5        9.36       13.03      0.89 o 
   0   1   5      164.56      162.38      4.15 o 
   1   1   5       63.27       61.18      1.47 o 
   2   1   5        2.09        1.70      0.47 o 
   3   1   5       42.36       46.66      1.49 o 
   4   1   5       57.95       60.60      1.80 o 
   5   1   5        0.95        0.15      0.55 o 
   6   1   5       63.24       54.39      1.96 o 
   7   1   5        2.58        3.19      0.86 o 
   8   1   5        2.30        2.45      0.91 o 
   9   1   5        5.08        4.50      1.14 o 
  10   1   5        1.02        0.41      1.10 o 
 -12   2   5        0.14        0.54      1.66 o 
 -11   2   5        2.96        2.31      1.15 o 
 -10   2   5        1.27        0.15      0.88 o 
  -9   2   5        3.56        2.84      0.94 o 
  -8   2   5       23.50       16.96      1.00 o 
  -7   2   5        3.58        3.14      0.53 o 
  -6   2   5       36.18       36.77      1.17 o 
  -5   2   5        5.29        4.60      0.57 o 
  -4   2   5       13.89       12.36      0.68 o 
  -3   2   5       58.17       54.83      1.25 o 
  -2   2   5      113.30      115.40      1.39 o 
  -1   2   5      219.10      230.18      2.26 o 
   0   2   5      140.89      152.05      1.99 o 
   1   2   5       89.99       84.27      1.34 o 
   2   2   5       38.50       35.38      0.93 o 
   3   2   5        5.20        4.85      0.55 o 
   4   2   5       73.04       69.48      1.94 o 
   5   2   5      120.54      109.33      2.62 o 
   6   2   5        3.59        4.97      0.89 o 
   7   2   5        0.07       -0.37      0.69 o 
   8   2   5        1.66        1.06      0.92 o 
   9   2   5        0.23       -0.84      0.84 o 
 -11   3   5        0.59       -0.62      0.95 o 
 -10   3   5        0.66        0.85      0.94 o 
  -9   3   5        4.56        7.55      1.19 o 
  -8   3   5        3.10        2.58      0.59 o 
  -7   3   5        1.46        0.85      0.48 o 
  -6   3   5       42.85       44.28      1.16 o 
  -5   3   5       10.10       11.16      0.75 o 
  -4   3   5       30.95       32.91      1.06 o 
  -3   3   5       79.23       80.21      1.58 o 
  -2   3   5       87.80      105.59      1.82 o 
  -1   3   5      262.20      283.14      3.30 o 
   0   3   5       71.30       71.53      1.73 o 
   1   3   5        0.00       -0.48      0.48 o 
   2   3   5       61.49       61.93      1.31 o 
   3   3   5        1.34        1.57      0.46 o 
   4   3   5       35.27       37.98      1.17 o 
   5   3   5        4.28        5.41      1.13 o 
   6   3   5       21.23       19.37      1.03 o 
   7   3   5        2.93        2.26      1.18 o 
   8   3   5        8.99        9.92      1.36 o 
   9   3   5        4.63        5.02      1.26 o 
 -11   4   5        3.52        3.17      1.87 o 
 -10   4   5        0.00        0.48      1.39 o 
  -9   4   5        0.04       -0.10      0.61 o 
  -8   4   5       15.65       16.70      1.03 o 
  -7   4   5        1.59        0.30      0.50 o 
  -6   4   5        1.15        0.47      0.50 o 
  -5   4   5       20.75       19.47      1.09 o 
  -4   4   5        2.37        1.76      0.49 o 
  -3   4   5       12.77       13.67      1.08 o 
  -2   4   5       56.06       58.64      1.83 o 
  -1   4   5      159.76      175.33      4.29 o 
   0   4   5       58.37       54.76      1.57 o 
   1   4   5       22.26       19.88      1.04 o 
   2   4   5       50.66       46.17      1.60 o 
   3   4   5       71.01       68.79      2.03 o 
   4   4   5       12.72       15.55      0.97 o 
   5   4   5       82.94       88.81      2.03 o 
   6   4   5       18.38       21.99      1.58 o 
   7   4   5        6.94        7.66      0.96 o 
   8   4   5        0.21       -0.50      0.67 o 
   9   4   5        0.31       -0.63      1.48 o 
 -10   5   5        0.41       -0.36      1.37 o 
  -9   5   5        0.00        0.22      0.91 o 
  -8   5   5        0.39       -0.53      0.79 o 
  -7   5   5        0.62       -0.43      0.79 o 
  -6   5   5       12.72       12.28      1.32 o 
  -5   5   5        0.54       -0.60      0.65 o 
  -4   5   5       35.09       34.04      1.62 o 
  -3   5   5        1.21        1.28      0.68 o 
  -2   5   5       12.86       12.36      1.19 o 
  -1   5   5        3.25        1.78      0.57 o 
   0   5   5        4.90        4.77      0.97 o 
   1   5   5       28.82       25.98      1.29 o 
   2   5   5       13.37       13.24      1.08 o 
   3   5   5        3.24        1.86      0.77 o 
   4   5   5        5.27        6.42      1.04 o 
   5   5   5        2.32        0.68      1.10 o 
   6   5   5        5.71        8.98      1.13 o 
   7   5   5        2.20        3.93      0.96 o 
   8   5   5        3.32        6.14      1.15 o 
  -9   6   5        0.12       -0.93      0.93 o 
  -8   6   5        1.93        2.74      1.04 o 
  -7   6   5        3.00        3.56      1.15 o 
  -6   6   5        6.67        7.70      1.29 o 
  -5   6   5        1.91        1.31      0.84 o 
  -4   6   5        7.10        8.95      1.26 o 
  -3   6   5        0.21       -0.59      1.29 o 
  -2   6   5       10.64       10.04      1.68 o 
  -1   6   5       46.15       43.73      4.46 o 
   0   6   5        0.77        1.88      0.77 o 
   1   6   5        2.68        2.73      0.69 o 
   2   6   5        1.17        0.87      0.73 o 
   3   6   5       14.38       17.44      1.55 o 
   4   6   5        1.56        0.52      0.83 o 
   5   6   5        6.24        3.74      1.03 o 
   6   6   5        4.03        3.02      1.73 o 
   7   6   5        6.44       10.80      2.20 o 
  -7   7   5        0.02        0.28      1.08 o 
  -6   7   5        3.25        2.09      1.13 o 
  -5   7   5        0.25        0.72      0.99 o 
  -4   7   5        4.71        4.45      1.16 o 
  -3   7   5        0.59        1.44      0.94 o 
  -2   7   5        2.24        2.59      0.95 o 
  -1   7   5        1.65        2.26      1.05 o 
   0   7   5        0.96        0.20      0.71 o 
   1   7   5        5.00        4.61      1.67 o 
   2   7   5        0.69        1.02      0.85 o 
   3   7   5        0.00       -0.83      0.83 o 
   4   7   5        0.54       -0.29      0.86 o 
   5   7   5        2.36        3.10      1.15 o 
  -5   8   5        0.53       -0.89      1.05 o 
  -4   8   5        1.11       -0.35      0.98 o 
  -3   8   5        6.61        8.17      1.45 o 
  -2   8   5        0.17       -0.84      0.84 o 
  -1   8   5        0.46       -0.32      1.20 o 
   0   8   5        0.31       -0.62      1.51 o 
   1   8   5        0.56       -1.35      1.45 o 
   2   8   5        0.60        1.04      1.51 o 
   3   8   5        2.38        5.68      1.83 o 
 -12   0   6        0.56        0.15      1.49 o 
 -11   0   6        4.53        5.10      1.78 o 
 -10   0   6        0.26       -0.22      0.99 o 
  -9   0   6        0.36       -0.87      0.87 o 
  -8   0   6        0.07        0.09      0.92 o 
  -7   0   6       12.33       12.61      1.85 o 
  -6   0   6      495.00      533.61      9.98 o 
  -5   0   6       77.19       77.87      3.06 o 
  -4   0   6       22.33       28.32      0.94 o 
  -3   0   6       40.75       31.91      1.66 o 
  -2   0   6       14.11       13.95      0.74 o 
  -1   0   6       18.28       14.97      0.82 o 
   0   0   6        1.89        0.89      0.50 o 
   1   0   6        3.95        4.99      0.85 o 
   2   0   6      104.59       94.56      2.99 o 
   3   0   6       13.47       12.10      1.46 o 
   4   0   6        2.26        2.04      0.87 o 
   5   0   6       49.78       43.99      2.49 o 
   6   0   6       37.36       30.31      2.19 o 
   7   0   6        0.94       -0.83      1.01 o 
   8   0   6        3.86        5.18      1.59 o 
   9   0   6        7.76        9.82      2.15 o 
 -12   1   6       13.68       21.16      3.12 o 
 -11   1   6       11.98       11.71      1.64 o 
 -10   1   6        0.25       -0.20      0.81 o 
  -9   1   6        0.22       -0.27      0.69 o 
  -8   1   6       26.21       24.41      1.89 o 
  -7   1   6       66.30       58.01      2.09 o 
  -6   1   6       12.27       12.77      1.14 o 
  -5   1   6      129.67      126.61      2.94 o 
  -4   1   6      201.82      214.71      2.76 o 
  -3   1   6       11.14        9.38      0.61 o 
  -2   1   6      123.52      146.73      1.72 o 
  -1   1   6      153.70      157.29      2.04 o 
   0   1   6       98.27       92.66      1.59 o 
   1   1   6        2.85        2.52      0.53 o 
   2   1   6        7.68        8.26      0.81 o 
   3   1   6       39.95       33.64      1.39 o 
   4   1   6       31.82       25.81      1.30 o 
   5   1   6       48.64       42.57      2.89 o 
   6   1   6       23.53       20.85      1.41 o 
   7   1   6       12.54       12.98      1.34 o 
   8   1   6       18.68       18.09      1.69 o 
   9   1   6        6.13        7.19      1.42 o 
 -11   2   6       10.05       11.40      1.62 o 
 -10   2   6        0.01       -0.77      0.77 o 
  -9   2   6        0.76       -0.67      0.67 o 
  -8   2   6        0.90       -0.05      0.58 o 
  -7   2   6        5.46        4.45      1.13 o 
  -6   2   6       95.03       99.61      1.96 o 
  -5   2   6       78.19       79.68      1.67 o 
  -4   2   6       47.55       44.86      1.23 o 
  -3   2   6       78.58       79.11      1.62 o 
  -2   2   6       50.98       51.76      0.97 o 
  -1   2   6      133.53      153.42      1.88 o 
   0   2   6       19.33       15.23      0.69 o 
   1   2   6       51.36       49.55      1.45 o 
   2   2   6       22.36       22.71      1.09 o 
   3   2   6       26.16       24.60      1.28 o 
   4   2   6       11.09       10.16      1.05 o 
   5   2   6       11.99       10.85      1.15 o 
   6   2   6       32.38       29.02      1.62 o 
   7   2   6        3.76        4.08      0.98 o 
   8   2   6        2.25        4.07      1.16 o 
   9   2   6       12.67       20.86      1.88 o 
 -11   3   6        0.46       -0.09      1.00 o 
 -10   3   6        0.04       -0.74      0.74 o 
  -9   3   6       10.25       10.66      1.12 o 
  -8   3   6        0.01       -0.52      0.52 o 
  -7   3   6       69.01       72.78      1.59 o 
  -6   3   6       13.75       14.65      0.91 o 
  -5   3   6       29.67       29.38      1.11 o 
  -4   3   6      114.98      115.36      2.44 o 
  -3   3   6       13.36       11.12      0.76 o 
  -2   3   6       25.91       26.54      0.98 o 
  -1   3   6        0.19       -0.18      0.23 o 
   0   3   6        5.81        7.21      0.47 o 
   1   3   6       13.57       13.63      0.74 o 
   2   3   6      170.99      168.53      2.34 o 
   3   3   6        7.15        7.54      0.75 o 
   4   3   6       88.22       84.99      1.80 o 
   5   3   6       34.97       31.44      1.59 o 
   6   3   6       16.09       17.10      1.47 o 
   7   3   6       11.38       15.42      1.54 o 
   8   3   6        1.34        0.70      0.98 o 
   9   3   6        3.98        3.08      1.68 o 
 -10   4   6        0.24       -0.21      0.92 o 
  -9   4   6        0.00       -0.35      0.62 o 
  -8   4   6        0.30       -0.50      0.50 o 
  -7   4   6       15.94       17.21      0.91 o 
  -6   4   6       17.34       17.30      0.88 o 
  -5   4   6       46.73       49.22      1.44 o 
  -4   4   6        1.61        1.60      0.67 o 
  -3   4   6       46.74       43.98      1.69 o 
  -2   4   6        3.95        3.08      0.81 o 
  -1   4   6        4.70        4.22      0.84 o 
   0   4   6        0.04       -0.30      1.01 o 
   1   4   6        2.06        1.90      0.52 o 
   2   4   6       36.08       32.76      1.20 o 
   3   4   6       19.36       19.05      0.94 o 
   4   4   6       17.54       16.47      0.99 o 
   5   4   6        0.12       -0.26      0.57 o 
   6   4   6        0.91        0.98      0.69 o 
   7   4   6        2.80        2.86      1.10 o 
   8   4   6        3.42        3.80      1.21 o 
 -10   5   6        0.00       -0.92      1.41 o 
  -9   5   6        0.78        1.52      1.34 o 
  -8   5   6        3.96        1.58      0.93 o 
  -7   5   6        4.65        2.64      0.96 o 
  -6   5   6        4.04        4.49      1.04 o 
  -5   5   6        6.20        6.38      1.13 o 
  -4   5   6        0.72        0.73      0.71 o 
  -3   5   6        0.00       -0.40      0.54 o 
  -2   5   6        0.04       -0.64      0.64 o 
  -1   5   6        0.00       -0.62      0.62 o 
   0   5   6        8.26       10.11      1.30 o 
   1   5   6       20.40       16.14      1.11 o 
   2   5   6       12.64       13.22      1.09 o 
   3   5   6        1.49        1.13      1.09 o 
   4   5   6        0.13       -0.37      0.63 o 
   5   5   6        0.94       -0.41      0.73 o 
   6   5   6        1.96        4.57      1.33 o 
   7   5   6        0.51       -0.66      0.78 o 
  -8   6   6        1.08        0.37      0.99 o 
  -7   6   6        8.89        8.11      1.39 o 
  -6   6   6        3.21        2.22      1.05 o 
  -5   6   6        2.40        0.73      0.84 o 
  -4   6   6       10.00        8.18      1.47 o 
  -3   6   6        0.01       -0.67      0.67 o 
  -2   6   6        1.94        0.68      0.86 o 
  -1   6   6        1.98        1.69      0.84 o 
   0   6   6       12.17       16.07      2.09 o 
   1   6   6        3.41        3.49      0.90 o 
   2   6   6        8.37        7.37      1.11 o 
   3   6   6        2.54        1.73      1.31 o 
   4   6   6        0.86        1.66      1.35 o 
   5   6   6        1.42        1.38      1.00 o 
   6   6   6        0.01       -0.91      1.00 o 
  -7   7   6        4.12        2.67      1.20 o 
  -6   7   6        0.01       -0.87      1.02 o 
  -5   7   6        3.24        3.28      1.19 o 
  -4   7   6        2.43        3.26      1.55 o 
  -3   7   6        0.25       -0.10      0.82 o 
  -2   7   6        0.74        0.63      0.89 o 
  -1   7   6        0.99       -0.50      0.80 o 
   0   7   6       12.73       12.38      1.42 o 
   1   7   6        0.40       -0.09      1.32 o 
   2   7   6        3.16        4.95      1.76 o 
   3   7   6        5.14        4.37      1.11 o 
   4   7   6       11.18       12.12      1.51 o 
  -4   8   6        0.00        0.76      1.05 o 
  -3   8   6        0.82        2.88      1.57 o 
  -2   8   6        0.92        2.73      1.05 o 
  -1   8   6        6.28        5.28      1.77 o 
   0   8   6        5.04        5.16      2.06 o 
   1   8   6        2.66        0.98      1.74 o 
   2   8   6        0.04       -1.39      1.39 o 
 -11   0   7        0.60        1.72      1.54 o 
 -10   0   7        0.79        0.31      1.13 o 
  -9   0   7        7.46        8.09      1.74 o 
  -8   0   7        0.13        0.85      1.07 o 
  -7   0   7        2.17        0.04      0.94 o 
  -6   0   7      490.01      502.67      9.92 o 
  -4   0   7       75.78       82.43      3.23 o 
  -3   0   7        0.86        1.79      0.47 o 
  -2   0   7       89.92       99.34      2.09 o 
  -1   0   7      163.75      173.78      3.02 o 
   0   0   7        7.30        5.45      0.94 o 
   1   0   7      450.26      472.65      8.07 o 
   2   0   7       11.52       12.56      1.49 o 
   3   0   7       17.14       14.05      1.45 o 
   4   0   7       24.46       23.45      1.86 o 
   5   0   7        1.42        1.95      1.11 o 
   6   0   7       39.31       31.18      2.36 o 
   7   0   7        0.94       -0.48      1.06 o 
   8   0   7        3.79        2.05      1.43 o 
   9   0   7        3.18        4.12      1.77 o 
 -11   1   7        0.00       -0.97      0.97 o 
 -10   1   7        0.58       -0.10      0.79 o 
  -9   1   7        8.61       10.11      1.34 o 
  -8   1   7        7.88        9.28      1.22 o 
  -7   1   7       48.17       46.69      1.95 o 
  -6   1   7        2.73        6.35      1.01 o 
  -5   1   7       53.53       51.59      1.88 o 
  -4   1   7       17.31       15.91      0.79 o 
  -3   1   7       71.52       63.58      1.47 o 
  -2   1   7       69.99       74.42      1.27 o 
  -1   1   7        2.36        1.88      0.38 o 
   0   1   7       45.00       38.03      1.11 o 
   1   1   7        1.22        1.26      0.50 o 
   2   1   7      130.11      124.21      2.62 o 
   3   1   7       21.92       16.89      1.13 o 
   4   1   7        0.60       -0.20      0.58 o 
   5   1   7       42.10       35.91      1.69 o 
   6   1   7        0.55       -0.68      0.68 o 
   7   1   7        3.44        4.83      1.10 o 
   8   1   7        2.26        2.87      1.05 o 
 -11   2   7        2.73        3.40      1.24 o 
 -10   2   7        1.38        0.91      0.93 o 
  -9   2   7        2.44        3.30      1.02 o 
  -8   2   7        1.50        2.69      0.92 o 
  -7   2   7        7.31        6.27      1.09 o 
  -6   2   7      258.12      266.94      4.69 o 
  -5   2   7      120.74      121.41      2.47 o 
  -4   2   7        5.60        5.67      0.70 o 
  -3   2   7       27.45       32.59      1.13 o 
  -2   2   7        9.66        9.19      0.98 o 
  -1   2   7        1.50        2.60      0.66 o 
   0   2   7        3.46        3.82      0.52 o 
   1   2   7       64.35       65.81      1.80 o 
   2   2   7        3.46        3.34      0.71 o 
   3   2   7       45.55       49.19      1.92 o 
   4   2   7        0.10       -0.04      0.61 o 
   5   2   7        8.23        9.25      1.22 o 
   6   2   7       49.84       46.44      3.40 o 
   7   2   7        0.06       -0.27      0.84 o 
   8   2   7        0.07       -0.33      0.99 o 
 -11   3   7        0.06        0.67      1.09 o 
 -10   3   7        1.44        2.47      1.04 o 
  -9   3   7        0.17       -0.35      0.63 o 
  -8   3   7        0.03       -0.57      0.57 o 
  -7   3   7        9.94        7.46      1.12 o 
  -6   3   7       35.09       37.26      1.37 o 
  -5   3   7       59.33       59.94      1.62 o 
  -4   3   7       26.78       25.72      1.08 o 
  -3   3   7        0.37       -0.22      0.39 o 
  -2   3   7       19.03       18.80      0.92 o 
  -1   3   7        8.85        6.98      1.01 o 
   0   3   7       45.31       43.52      1.21 o 
   1   3   7       13.17       13.14      0.87 o 
   2   3   7      150.59      153.03      3.06 o 
   3   3   7        1.88        1.76      0.73 o 
   4   3   7       19.78       18.53      1.28 o 
   5   3   7        0.58        0.60      0.78 o 
   6   3   7        0.52        1.57      0.88 o 
   7   3   7        2.09        3.39      1.09 o 
   8   3   7        0.28        2.11      1.05 o 
 -10   4   7        0.00       -0.28      0.97 o 
  -9   4   7        0.87        0.49      0.74 o 
  -8   4   7        0.04       -0.61      0.61 o 
  -7   4   7        1.33        1.02      0.58 o 
  -6   4   7       76.18       80.45      2.48 o 
  -5   4   7       83.17       87.70      2.54 o 
  -4   4   7        0.97        0.16      0.65 o 
  -3   4   7       33.58       33.42      1.61 o 
  -2   4   7       25.85       20.41      1.33 o 
  -1   4   7        4.55        5.39      1.02 o 
   0   4   7       73.11       69.25      7.28 o 
   1   4   7       70.22       71.45      2.12 o 
   2   4   7        2.48        3.60      0.79 o 
   3   4   7        0.00       -0.16      0.48 o 
   4   4   7        6.72        6.60      0.84 o 
   5   4   7       14.57       12.80      2.04 o 
   6   4   7       10.38       10.59      1.46 o 
   7   4   7        2.27        2.66      1.21 o 
  -9   5   7        0.61        0.14      1.30 o 
  -8   5   7        0.98        0.13      1.36 o 
  -7   5   7       14.97       17.00      3.72 o 
  -6   5   7        0.01       -0.04      0.78 o 
  -5   5   7       28.53       29.58      1.71 o 
  -4   5   7        7.85        9.94      1.21 o 
  -3   5   7        5.85        9.41      1.18 o 
  -2   5   7       11.34       11.66      1.28 o 
  -1   5   7       10.80       10.84      1.93 o 
   0   5   7       38.03       37.27      1.98 o 
   1   5   7       29.36       31.02      2.43 o 
   2   5   7       42.91       50.87      2.79 o 
   3   5   7        0.81        0.85      0.67 o 
   4   5   7        0.04       -0.32      0.64 o 
   5   5   7        0.70        0.58      0.74 o 
   6   5   7        2.61        2.66      1.01 o 
  -8   6   7        1.10        0.95      1.46 o 
  -7   6   7        6.99        8.88      2.10 o 
  -6   6   7       15.71       17.20      1.95 o 
  -5   6   7       25.81       29.73      2.58 o 
  -4   6   7        3.08        2.83      1.03 o 
  -3   6   7        1.44        0.73      0.86 o 
  -2   6   7        3.58        1.71      1.64 o 
  -1   6   7       19.24       18.17      1.45 o 
   0   6   7       16.65       20.38      2.54 o 
   1   6   7       18.98       19.14      2.43 o 
   2   6   7       16.33       24.42      2.43 o 
   3   6   7        0.10       -0.29      0.81 o 
   4   6   7        3.49        4.88      1.15 o 
   5   6   7        5.17        6.50      1.15 o 
  -6   7   7        0.63        0.26      1.07 o 
  -5   7   7        0.82       -0.36      1.03 o 
  -4   7   7        0.95        2.26      1.12 o 
  -3   7   7        0.21        0.40      0.90 o 
  -2   7   7        0.12        0.02      0.89 o 
  -1   7   7        0.13        0.62      0.90 o 
   0   7   7       10.33        7.67      1.22 o 
   1   7   7        4.36        7.88      2.11 o 
   2   7   7        1.12        0.48      1.62 o 
   3   7   7        0.92       -0.88      1.53 o 
  -3   8   7        0.86        2.48      1.65 o 
  -2   8   7        0.02       -0.80      0.98 o 
  -1   8   7        0.46        0.54      1.28 o 
 -11   0   8        0.75        0.00      1.34 o 
 -10   0   8        0.09        1.55      1.32 o 
  -9   0   8       23.01       29.41      2.51 o 
  -8   0   8       27.35       28.48      2.42 o 
  -7   0   8       11.89       12.89      1.86 o 
  -6   0   8       43.97       48.57      2.86 o 
  -5   0   8        0.27        1.44      1.07 o 
  -4   0   8       62.34       69.61      3.17 o 
  -3   0   8       25.36       22.10      1.89 o 
  -2   0   8       12.15       10.01      0.86 o 
  -1   0   8       10.80       10.34      1.03 o 
   0   0   8       15.64       15.90      1.47 o 
   1   0   8      457.23      450.14      8.13 o 
   2   0   8       14.83       15.58      1.77 o 
   3   0   8        0.41       -0.60      0.77 o 
   4   0   8        0.06       -0.40      1.00 o 
   5   0   8        0.46       -1.00      1.00 o 
   6   0   8        2.58        1.74      1.40 o 
   7   0   8        0.21        1.00      1.34 o 
   8   0   8       20.26       24.04      2.52 o 
 -11   1   8        1.46        2.60      1.17 o 
 -10   1   8        9.15       10.63      1.48 o 
  -9   1   8        3.98        5.83      1.20 o 
  -8   1   8        0.63        0.47      0.74 o 
  -7   1   8        0.51        0.34      0.67 o 
  -6   1   8       12.97       12.60      1.32 o 
  -5   1   8      125.87      120.10      3.26 o 
  -4   1   8       72.67       65.01      2.17 o 
  -3   1   8        5.96        5.42      0.66 o 
  -2   1   8        7.60        7.76      1.05 o 
  -1   1   8        4.51        3.79      0.69 o 
   0   1   8       17.02       14.80      0.80 o 
   1   1   8       32.30       31.88      1.39 o 
   2   1   8      163.21      161.84      3.20 o 
   3   1   8       78.31       77.69      2.27 o 
   4   1   8       27.12       23.89      1.42 o 
   5   1   8        6.32        6.41      1.09 o 
   6   1   8       14.27       17.93      1.60 o 
   7   1   8        5.59        6.86      1.28 o 
   8   1   8        0.84        0.68      1.17 o 
 -11   2   8        0.15        0.25      1.06 o 
 -10   2   8        0.00       -0.25      0.93 o 
  -9   2   8        1.11        1.57      0.93 o 
  -8   2   8        5.58        5.98      1.12 o 
  -7   2   8        4.62        6.34      1.43 o 
  -6   2   8       98.82      105.13      2.92 o 
  -5   2   8        0.67        0.64      0.71 o 
  -4   2   8        0.30        0.13      0.45 o 
  -3   2   8        8.75        8.63      0.82 o 
  -2   2   8       17.29       13.25      1.29 o 
  -1   2   8        1.88       -0.20      0.63 o 
   0   2   8        8.99        9.89      0.73 o 
   1   2   8      426.78      425.18      4.78 o 
   2   2   8        1.26        0.99      0.65 o 
   3   2   8       16.02       13.85      1.17 o 
   4   2   8        7.94        6.87      1.06 o 
   5   2   8        0.87        0.17      0.77 o 
   6   2   8        2.23        4.31      1.12 o 
   7   2   8        0.07       -0.95      1.14 o 
 -10   3   8        5.82        8.07      1.48 o 
  -9   3   8        8.09       10.64      1.29 o 
  -8   3   8        0.04       -0.38      0.69 o 
  -7   3   8        0.17        0.36      0.78 o 
  -6   3   8       32.06       32.65      1.70 o 
  -5   3   8       46.47       45.43      1.70 o 
  -4   3   8      134.22      138.19      2.55 o 
  -3   3   8       54.22       54.47      1.94 o 
  -2   3   8        0.40       -0.31      0.46 o 
  -1   3   8       46.31       41.74      2.30 o 
   0   3   8       40.92       39.75      1.47 o 
   1   3   8        0.02        0.03      0.51 o 
   2   3   8       56.97       57.45      2.10 o 
   3   3   8       29.10       27.62      1.47 o 
   4   3   8       21.51       20.36      1.43 o 
   5   3   8       14.72       18.40      1.61 o 
   6   3   8        2.85        3.17      1.06 o 
   7   3   8       18.98       22.03      1.82 o 
 -10   4   8        0.40        0.59      1.50 o 
  -9   4   8        2.06        1.81      1.14 o 
  -8   4   8        0.01       -0.72      0.79 o 
  -7   4   8        0.53       -0.06      1.19 o 
  -6   4   8       17.55       18.40      1.66 o 
  -5   4   8        6.70        7.36      1.12 o 
  -4   4   8        1.70        1.40      0.79 o 
  -3   4   8       11.65        9.46      1.17 o 
  -2   4   8        5.03        3.47      0.97 o 
  -1   4   8        9.54        7.63      1.22 o 
   0   4   8       10.10        9.48      1.38 o 
   1   4   8       99.26       96.77      3.97 o 
   2   4   8       22.11       21.05      2.49 o 
   3   4   8        0.66       -0.07      0.73 o 
   4   4   8        0.78       -0.08      0.70 o 
   5   4   8        0.64        0.52      0.94 o 
   6   4   8        0.63       -0.34      0.92 o 
  -9   5   8        0.59       -1.11      1.34 o 
  -8   5   8        0.02       -1.20      1.20 o 
  -7   5   8        0.11       -0.10      0.85 o 
  -6   5   8        5.36        8.07      1.34 o 
  -5   5   8        9.81        9.10      1.29 o 
  -4   5   8       11.31       13.14      1.40 o 
  -3   5   8        7.37        6.72      1.21 o 
  -2   5   8       12.84       16.97      1.62 o 
  -1   5   8        3.57        4.88      1.35 o 
   0   5   8       44.49       46.71      4.23 o 
   1   5   8       16.49       18.55      3.45 o 
   2   5   8        0.41        0.85      1.11 o 
   3   5   8       30.83       41.57      1.54 o 
   4   5   8       16.20       22.07      1.79 o 
   5   5   8        3.77        4.71      1.34 o 
  -7   6   8        0.08       -0.27      1.01 o 
  -6   6   8        0.42       -0.08      0.97 o 
  -5   6   8        4.71        3.80      1.52 o 
  -4   6   8        1.19        1.46      1.01 o 
  -3   6   8        6.15        5.79      1.20 o 
  -2   6   8        1.10       -0.66      1.08 o 
  -1   6   8        3.49        5.93      1.69 o 
   0   6   8        0.95        1.97      1.47 o 
   1   6   8        6.65        6.41      1.86 o 
   2   6   8        1.77        1.11      1.44 o 
   3   6   8        2.85        2.51      1.66 o 
   4   6   8        4.96        8.48      1.28 o 
  -5   7   8        4.79        4.65      2.17 o 
  -4   7   8        8.14       10.26      1.58 o 
  -3   7   8        0.01       -0.93      1.11 o 
  -2   7   8        1.54       -0.61      0.95 o 
  -1   7   8        0.13       -0.86      0.86 o 
   0   7   8        2.82        0.89      1.50 o 
   1   7   8        1.34        3.53      1.71 o 
   2   7   8        0.21       -0.81      1.63 o 
 -10   0   9       19.74       21.66      2.46 o 
  -9   0   9        1.31       -0.16      1.13 o 
  -8   0   9       12.63       13.40      2.16 o 
  -7   0   9       17.75       20.08      2.14 o 
  -6   0   9       91.08       94.32      4.06 o 
  -5   0   9       21.66       19.93      1.96 o 
  -4   0   9       44.65       43.02      2.73 o 
  -3   0   9       50.90       40.19      2.64 o 
  -2   0   9        4.97        3.10      1.27 o 
  -1   0   9       74.97       73.62      2.17 o 
   0   0   9        4.63        4.07      0.92 o 
   1   0   9      110.53      111.00      3.74 o 
   2   0   9       74.49       66.12      3.04 o 
   3   0   9       33.23       33.31      2.35 o 
   4   0   9        6.59        4.78      1.41 o 
   5   0   9        8.61       10.49      1.86 o 
   6   0   9       15.19       17.59      2.36 o 
   7   0   9        1.12        0.14      1.38 o 
 -10   1   9        1.76        2.34      1.57 o 
  -9   1   9        3.31        1.82      0.97 o 
  -8   1   9       11.01       10.27      3.55 o 
  -7   1   9        0.68        0.57      0.71 o 
  -6   1   9        9.14        8.99      1.23 o 
  -5   1   9       14.09       13.72      1.40 o 
  -4   1   9        4.17        2.94      0.89 o 
  -3   1   9        4.93        3.58      0.92 o 
  -2   1   9        0.13       -0.48      0.48 o 
  -1   1   9        6.03        3.52      0.79 o 
   0   1   9        0.17       -0.44      0.44 o 
   1   1   9       30.73       28.91      1.46 o 
   2   1   9      129.47      127.86      2.99 o 
   3   1   9        1.12        1.42      0.81 o 
   4   1   9        3.14        2.10      0.93 o 
   5   1   9        8.04        7.54      1.22 o 
   6   1   9        5.23        4.41      1.15 o 
   7   1   9        0.01       -0.92      0.92 o 
 -10   2   9       19.05       18.00      1.87 o 
  -9   2   9        0.12        0.30      0.93 o 
  -8   2   9       15.95       17.41      1.66 o 
  -7   2   9        2.08        2.29      0.87 o 
  -6   2   9       14.14       16.04      1.52 o 
  -5   2   9       43.87       45.95      2.93 o 
  -4   2   9        0.04       -0.11      0.62 o 
  -3   2   9       19.28       15.21      0.98 o 
  -2   2   9       11.23        9.16      1.15 o 
  -1   2   9       10.95        8.80      0.95 o 
   0   2   9        0.83       -0.40      0.59 o 
   1   2   9       98.97       97.78      2.15 o 
   2   2   9       50.36       46.47      1.84 o 
   3   2   9        8.91       10.24      1.17 o 
   4   2   9        0.39        1.11      0.78 o 
   5   2   9        4.66        4.86      1.29 o 
   6   2   9       16.91       21.34      2.80 o 
   7   2   9        0.85        2.66      1.62 o 
 -10   3   9        0.00       -0.43      1.73 o 
  -9   3   9        0.68        0.89      1.00 o 
  -8   3   9        1.94        1.34      0.95 o 
  -7   3   9        1.35        1.43      0.88 o 
  -6   3   9        2.23        1.46      0.83 o 
  -5   3   9       15.32       15.57      1.83 o 
  -4   3   9        0.47       -0.51      0.51 o 
  -3   3   9       15.74       15.28      1.03 o 
  -2   3   9        0.33       -0.52      0.52 o 
  -1   3   9       55.57       56.05      1.75 o 
   0   3   9        0.06       -0.54      0.54 o 
   1   3   9       28.27       29.29      2.20 o 
   2   3   9       26.79       26.97      1.49 o 
   3   3   9        6.25        7.75      2.00 o 
   4   3   9        1.84        3.19      0.95 o 
   5   3   9        0.00       -0.49      0.89 o 
   6   3   9        2.86        2.59      1.12 o 
  -9   4   9        0.22       -0.42      0.94 o 
  -8   4   9        9.60       12.60      1.63 o 
  -7   4   9        4.96        5.87      1.76 o 
  -6   4   9        0.84        1.50      1.29 o 
  -5   4   9        9.16       10.64      1.29 o 
  -4   4   9        6.81        6.61      1.95 o 
  -3   4   9        1.53        0.31      0.79 o 
  -2   4   9        0.84        0.49      1.29 o 
  -1   4   9       10.35        9.49      1.34 o 
   0   4   9        1.63        1.03      0.90 o 
   1   4   9        4.52        3.92      1.46 o 
   2   4   9       17.18       19.82      2.38 o 
   3   4   9        0.10       -0.25      0.76 o 
   4   4   9        0.85        0.25      0.95 o 
   5   4   9        0.01       -0.63      0.94 o 
  -8   5   9        0.05        0.06      1.35 o 
  -7   5   9        4.50        4.36      1.91 o 
  -6   5   9        5.89        5.67      1.20 o 
  -5   5   9        1.00        0.11      0.87 o 
  -4   5   9        0.44        0.25      0.94 o 
  -3   5   9        5.23        5.23      1.20 o 
  -2   5   9        1.37        1.16      0.93 o 
  -1   5   9       13.28       14.86      1.66 o 
   0   5   9        1.31        1.23      1.46 o 
   1   5   9        4.88        8.64      1.58 o 
   2   5   9        6.31        7.80      1.96 o 
   3   5   9        1.27        2.68      1.65 o 
   4   5   9        5.94        8.53      1.42 o 
  -6   6   9        1.61        1.92      1.08 o 
  -5   6   9        7.20        9.29      1.57 o 
  -4   6   9       13.65       18.82      2.75 o 
  -3   6   9        4.27        5.15      1.79 o 
  -2   6   9        1.10        0.32      1.31 o 
  -1   6   9        5.34        4.83      1.62 o 
   0   6   9        2.53        2.47      1.63 o 
   1   6   9        0.09       -0.48      1.37 o 
   2   6   9       14.85       16.14      2.62 o 
  -4   7   9        0.25       -0.17      1.39 o 
  -3   7   9        0.11        0.43      0.99 o 
  -2   7   9        0.09       -0.76      0.88 o 
  -1   7   9        1.25       -0.55      0.92 o 
 -10   0  10        3.14        1.93      1.59 o 
  -9   0  10        2.31        1.89      1.46 o 
  -8   0  10       10.68       10.90      2.05 o 
  -7   0  10        7.52        7.74      1.83 o 
  -6   0  10        0.02        0.02      1.07 o 
  -5   0  10        2.83        2.15      1.29 o 
  -4   0  10        0.46       -0.02      1.11 o 
  -3   0  10       13.07       10.17      1.86 o 
  -2   0  10        8.23        9.23      1.77 o 
  -1   0  10        3.17        2.90      1.41 o 
   0   0  10        0.46       -0.29      0.75 o 
   1   0  10       48.48       49.02      2.08 o 
   2   0  10        1.20        0.73      0.89 o 
   3   0  10        4.21        3.58      1.28 o 
   4   0  10        0.75        0.24      1.23 o 
   5   0  10       40.12       42.86      3.05 o 
   6   0  10       14.30       19.62      2.57 o 
 -10   1  10        0.67        0.86      1.07 o 
  -9   1  10        5.01        7.68      1.74 o 
  -8   1  10        4.59        3.88      1.77 o 
  -7   1  10        5.47        2.77      1.00 o 
  -6   1  10        1.20       -0.65      0.69 o 
  -5   1  10        7.60        9.22      1.27 o 
  -4   1  10       57.97       57.52      2.33 o 
  -3   1  10        2.99        1.75      0.94 o 
  -2   1  10       50.58       48.37      2.72 o 
  -1   1  10       31.04       26.58      1.30 o 
   0   1  10       19.18       17.14      2.19 o 
   1   1  10        2.69        1.33      0.67 o 
   2   1  10       11.01       10.91      1.30 o 
   3   1  10        7.86        8.91      2.00 o 
   4   1  10        0.28       -0.81      0.81 o 
   5   1  10        2.59        2.68      1.03 o 
   6   1  10        0.26       -0.97      0.97 o 
 -10   2  10        0.04       -0.36      0.98 o 
  -9   2  10        0.11       -0.94      0.94 o 
  -8   2  10       13.01       13.50      1.57 o 
  -7   2  10        2.17        1.44      0.96 o 
  -6   2  10        0.59        0.23      0.80 o 
  -5   2  10        1.19        0.74      0.78 o 
  -4   2  10        5.60        3.60      1.02 o 
  -3   2  10       13.93       11.94      1.36 o 
  -2   2  10       34.16       34.55      1.43 o 
  -1   2  10       15.31       15.15      1.13 o 
   0   2  10        2.89        1.60      0.71 o 
   1   2  10        2.78        2.59      0.94 o 
   2   2  10        0.33        0.46      0.76 o 
   3   2  10        0.32        0.63      0.77 o 
   4   2  10        0.04       -0.39      0.85 o 
   5   2  10       11.91       15.39      1.62 o 
   6   2  10        6.51        9.88      2.16 o 
  -9   3  10       10.40       13.87      1.91 o 
  -8   3  10        6.41        8.18      1.44 o 
  -7   3  10        0.41       -0.91      1.05 o 
  -6   3  10        1.85        1.49      0.91 o 
  -5   3  10        2.40        1.29      0.90 o 
  -4   3  10       12.79       10.25      1.32 o 
  -3   3  10        0.01       -0.55      0.55 o 
  -2   3  10       16.28       16.82      1.18 o 
  -1   3  10       27.05       24.55      2.00 o 
   0   3  10        0.82       -0.05      0.82 o 
   1   3  10        0.17        1.01      0.94 o 
   2   3  10       15.21       19.32      2.26 o 
   3   3  10        9.55       11.47      1.69 o 
   4   3  10        0.18        0.50      0.96 o 
   5   3  10        0.81       -0.47      0.85 o 
  -8   4  10        4.49        2.12      1.57 o 
  -7   4  10        2.16        1.49      1.55 o 
  -6   4  10        0.47       -1.01      1.25 o 
  -5   4  10        0.38       -0.08      1.27 o 
  -4   4  10        5.45        5.65      1.14 o 
  -3   4  10       15.94       13.37      2.00 o 
  -2   4  10        0.94        1.14      0.97 o 
  -1   4  10        4.70        6.67      1.28 o 
   0   4  10        3.74        4.31      1.34 o 
   1   4  10        3.66        4.08      1.25 o 
   2   4  10        2.82        2.47      1.35 o 
   3   4  10        4.25        5.00      1.65 o 
   4   4  10        0.99       -0.33      0.88 o 
  -7   5  10        2.35        1.54      1.65 o 
  -6   5  10        0.24       -0.20      1.53 o 
  -5   5  10       14.86       17.28      1.78 o 
  -4   5  10       30.78       31.70      1.96 o 
  -3   5  10        0.21       -0.76      0.98 o 
  -2   5  10       21.46       28.16      4.33 o 
  -1   5  10       16.00       17.22      2.00 o 
   0   5  10        0.04       -0.27      1.11 o 
   1   5  10        0.17       -0.34      1.17 o 
   2   5  10        2.80        3.33      1.40 o 
   3   5  10       17.95       22.22      2.80 o 
  -5   6  10        0.06       -0.11      1.04 o 
  -4   6  10        0.56       -0.70      1.29 o 
  -3   6  10        0.17       -0.99      1.35 o 
  -2   6  10        0.50       -1.17      1.17 o 
  -1   6  10        1.00        1.19      1.42 o 
   0   6  10        0.87        0.54      1.59 o 
   1   6  10        1.13        0.83      1.52 o 
  -9   0  11        4.80        2.93      1.82 o 
  -8   0  11        0.79        0.93      1.40 o 
  -7   0  11        6.98        6.91      1.85 o 
  -6   0  11        1.03        1.11      1.33 o 
  -5   0  11        0.02       -0.93      1.06 o 
  -4   0  11        1.30       -1.01      1.01 o 
  -3   0  11       66.43       62.81      3.69 o 
  -2   0  11       12.00       13.86      2.22 o 
  -1   0  11        2.79        0.35      1.34 o 
   0   0  11       18.22       15.06      2.51 o 
   1   0  11        6.94        5.02      1.14 o 
   2   0  11        1.73        2.39      1.25 o 
   3   0  11        2.75        3.67      1.45 o 
   4   0  11       17.75       18.69      2.45 o 
   5   0  11        3.12        2.77      1.52 o 
  -9   1  11        0.98       -0.70      0.94 o 
  -8   1  11        0.21       -0.50      0.87 o 
  -7   1  11        8.40        8.63      1.39 o 
  -6   1  11        1.55        1.88      0.99 o 
  -5   1  11       13.48       13.04      1.53 o 
  -4   1  11        1.51        2.82      1.03 o 
  -3   1  11        7.65        6.44      1.26 o 
  -2   1  11        1.36        1.28      0.97 o 
  -1   1  11        0.00       -0.21      0.81 o 
   0   1  11       16.49       18.67      1.35 o 
   1   1  11        0.20       -0.63      0.63 o 
   2   1  11        2.20        1.75      0.77 o 
   3   1  11        7.34        7.68      1.20 o 
   4   1  11        4.23        6.34      1.23 o 
   5   1  11       13.35       20.44      1.84 o 
  -9   2  11        0.01       -1.06      1.06 o 
  -8   2  11        0.00        0.12      1.00 o 
  -7   2  11        0.02       -0.83      0.83 o 
  -6   2  11        0.18       -0.77      0.78 o 
  -5   2  11        3.11        3.00      1.09 o 
  -4   2  11        0.01       -0.72      0.72 o 
  -3   2  11       31.08       28.90      2.77 o 
  -2   2  11       12.18       11.67      2.25 o 
  -1   2  11        0.01        0.39      0.72 o 
   0   2  11       17.32       19.35      1.39 o 
   1   2  11       10.29       10.69      1.19 o 
   2   2  11        1.88        3.14      1.09 o 
   3   2  11        0.62        1.73      0.94 o 
   4   2  11       11.54       15.32      1.60 o 
  -8   3  11        0.55        1.29      1.08 o 
  -7   3  11        7.33        7.39      1.40 o 
  -6   3  11        1.36        0.78      0.89 o 
  -5   3  11        4.04        4.13      1.09 o 
  -4   3  11        1.72        0.19      0.86 o 
  -3   3  11        0.95       -0.48      1.37 o 
  -2   3  11        4.23        4.08      1.11 o 
  -1   3  11        0.14        0.68      0.92 o 
   0   3  11        1.75        1.28      0.99 o 
   1   3  11        0.01       -0.11      0.93 o 
   2   3  11        1.15        1.55      1.40 o 
   3   3  11        0.77        0.63      1.44 o 
   4   3  11        0.60        0.01      1.02 o 
  -7   4  11        0.81       -0.14      1.40 o 
  -6   4  11        0.04       -0.85      1.33 o 
  -5   4  11        0.07        0.11      1.27 o 
  -4   4  11        0.20       -0.33      1.39 o 
  -3   4  11        6.82        6.80      1.36 o 
  -2   4  11       12.33       11.35      2.02 o 
  -1   4  11        2.19        0.91      1.10 o 
   0   4  11        1.59        1.55      1.09 o 
   1   4  11        0.20       -0.61      1.08 o 
   2   4  11        8.83       10.10      2.19 o 
   3   4  11        0.19       -0.80      1.46 o 
  -6   5  11        0.32       -0.76      1.51 o 
  -5   5  11        4.73        5.81      2.17 o 
  -4   5  11        1.69        3.50      1.27 o 
  -3   5  11        0.96        1.07      1.07 o 
  -2   5  11        6.89        8.08      1.59 o 
  -1   5  11        0.59       -0.58      1.18 o 
   0   5  11        5.54        8.40      1.63 o 
   1   5  11        2.94        4.40      1.53 o 
  -8   0  12        4.72       10.59      2.36 o 
  -7   0  12        0.32        0.93      1.56 o 
  -6   0  12        0.76        0.74      1.53 o 
  -5   0  12       20.60       23.08      2.49 o 
  -4   0  12        1.48        2.03      1.56 o 
  -3   0  12        1.54        1.26      1.52 o 
  -2   0  12       21.99       24.61      2.66 o 
  -1   0  12       23.26       28.89      2.89 o 
   0   0  12       29.91       38.45      3.34 o 
   1   0  12        0.01       -0.02      1.35 o 
   2   0  12        0.02       -0.53      0.87 o 
   3   0  12       17.60       18.81      2.42 o 
  -8   1  12        1.31        0.93      1.07 o 
  -7   1  12        0.10       -0.75      0.94 o 
  -6   1  12        0.02        0.14      0.98 o 
  -5   1  12        3.54        2.33      1.13 o 
  -4   1  12        2.55        2.10      1.07 o 
  -3   1  12        0.01       -0.61      0.88 o 
  -2   1  12        8.60        9.25      1.49 o 
  -1   1  12        1.60        2.64      1.18 o 
   0   1  12       12.28       15.66      1.93 o 
   1   1  12        0.18       -0.72      0.72 o 
   2   1  12        6.82        9.30      1.50 o 
   3   1  12        0.11        1.17      0.93 o 
  -8   2  12        4.26        4.23      1.28 o 
  -7   2  12        4.90        5.84      1.33 o 
  -6   2  12        1.51        1.53      1.09 o 
  -5   2  12        2.75        2.13      1.13 o 
  -4   2  12        0.20       -0.85      0.85 o 
  -3   2  12        0.07       -0.88      0.88 o 
  -2   2  12        2.95        2.21      1.14 o 
  -1   2  12       14.02       13.94      1.80 o 
   0   2  12        7.83        8.63      1.19 o 
   1   2  12        0.04       -0.77      0.77 o 
   2   2  12        0.23       -0.86      0.86 o 
   3   2  12        8.63        9.39      1.98 o 
  -7   3  12        0.67        0.69      1.55 o 
  -6   3  12        0.20       -1.12      1.12 o 
  -5   3  12        0.12       -1.27      1.27 o 
  -4   3  12        5.27        4.83      1.89 o 
  -3   3  12        0.47       -1.39      1.39 o 
  -2   3  12        1.33        0.83      1.64 o 
  -1   3  12        0.34       -0.30      0.90 o 
   0   3  12        7.71        7.14      1.57 o 
   1   3  12        1.16        1.70      1.29 o 
   2   3  12        0.61        2.13      1.18 o 
  -6   4  12        1.54        0.90      1.84 o 
  -5   4  12        4.96        6.09      2.13 o 
  -4   4  12        0.21        1.13      1.70 o 
  -3   4  12        1.48        1.88      1.87 o 
  -2   4  12        2.89        3.13      1.27 o 
  -1   4  12        5.27        6.10      1.41 o 
   0   4  12        2.95        4.18      1.42 o 
   1   4  12        1.80        2.94      1.66 o 
  -7   0  13        0.61       -1.31      1.56 o 
  -6   0  13        0.15       -1.37      1.56 o 
  -5   0  13        0.01        0.50      1.52 o 
  -4   0  13        1.48        4.50      1.92 o 
  -3   0  13        4.76        3.34      1.90 o 
  -2   0  13        0.97       -0.65      1.52 o 
  -1   0  13        0.89        2.48      1.82 o 
   0   0  13        0.00       -0.78      1.63 o 
   1   0  13        0.15       -0.35      1.56 o 
   2   0  13       16.96       21.18      3.43 o 
  -7   1  13        4.68        5.86      2.14 o 
  -6   1  13        2.96        3.11      1.32 o 
  -5   1  13        0.37       -0.99      0.99 o 
  -4   1  13        0.77       -0.02      1.08 o 
  -3   1  13       11.41       13.09      1.91 o 
  -2   1  13        0.13       -0.23      1.16 o 
  -1   1  13       17.67       23.62      2.29 o 
   0   1  13        2.65        3.71      1.38 o 
   1   1  13        0.83        0.34      1.22 o 
  -6   2  13        0.29        0.46      1.14 o 
  -5   2  13        0.35       -0.17      1.08 o 
  -4   2  13        3.88        7.69      1.54 o 
  -3   2  13        1.30        0.33      1.12 o 
  -2   2  13        0.21        0.04      1.07 o 
  -1   2  13        0.01       -0.14      1.15 o 
   0   2  13        2.96        2.47      1.29 o 
   1   2  13        0.00        0.38      1.38 o 
  -4   3  13        0.63        1.44      1.60 o 
  -3   3  13        1.58        2.09      1.84 o 
  -2   3  13        0.18       -0.03      1.74 o 
  -1   3  13        2.81        4.42      2.09 o 
   0   3  13        3.32        5.00      1.72 o 
  -3   0  14        0.44        1.00      1.77 o 
  -2   0  14        0.01       -1.52      1.52 o 
  -3   1  14        1.46        1.64      1.73 o 
  -2   1  14        0.80        3.10      1.83 o 
                                                 
